# Supplementary material for: Differences in subcortico-cortical interactions identified from connectome and microcircuit models in autism
Source: Nat Commun. 2021 Apr 13;12:2225. doi: 10.1038/s41467-021-21732-0 (PMC8044226; doi:10.1038/s41467-021-21732-0)
Supplement: Supplementary file 4 — Supplementary Data 1 [file 41467_2021_21732_MOESM4_ESM.xlsx]

## Sheet: Sheet1
Gene symbol	Name	t	FDR
CAMK2G	calcium/calmodulin-dependent protein kinase II gamma	26.5977	0.00727186
COL5A1	collagen, type V, alpha 1	25.4486	0.00727186
EIF4E1B	eukaryotic translation initiation factor 4E family member 1B	22.2088	0.0119106
ADPRHL1	ADP-ribosylhydrolase like 1	20.8927	0.01209
KLHL13	kelch-like 13 (Drosophila)	-18.7701	0.0156265
PRSS16	protease, serine, 16 (thymus)	18.3746	0.0156265
COX7A1	cytochrome c oxidase subunit VIIa polypeptide 1 (muscle)	16.3107	0.01642
STX19	syntaxin 19	15.5974	0.0174957
CHGA	chromogranin A (parathyroid secretory protein 1)	15.0099	0.0182983
MPP1	membrane protein, palmitoylated 1, 55kDa	14.7423	0.0192042
FAM20A	family with sequence similarity 20, member A	11.8609	0.0215714
FBLN7	fibulin 7	12.8125	0.0215714
FES	feline sarcoma oncogene	11.8935	0.0215714
HIVEP2	human immunodeficiency virus type I enhancer binding protein 2	11.8603	0.0215714
KCNH7	potassium voltage-gated channel, subfamily H (eag-related), member 7	13.7459	0.0215714
KCNS1	potassium voltage-gated channel, delayed-rectifier, subfamily S, member 1	12.4566	0.0215714
MGP	matrix Gla protein	11.8519	0.0215714
MYO15A	myosin XVA	12.305	0.0215714
POU6F2	POU class 6 homeobox 2	11.9182	0.0215714
THEMIS	thymocyte selection associated	13.1181	0.0215714
DMKN	dermokine	11.2527	0.02287
TDRD1	tudor domain containing 1	11.0554	0.0235722
EFNA5	ephrin-A5	10.0845	0.0265691
HAPLN4	hyaluronan and proteoglycan link protein 4	10.0243	0.0265691
ITPR1	inositol 1,4,5-trisphosphate receptor, type 1	10.0708	0.0265691
MAP3K13	mitogen-activated protein kinase kinase kinase 13	9.93834	0.0265691
SMPX	small muscle protein, X-linked	9.99953	0.0265691
SRPK1	SRSF protein kinase 1	9.99303	0.0265691
ST3GAL6	ST3 beta-galactoside alpha-2,3-sialyltransferase 6	10.0192	0.0265691
PLXDC1	plexin domain containing 1	9.53223	0.0283513
CADM1	cell adhesion molecule 1	-9.4163	0.029247
RIMKLA	ribosomal modification protein rimK-like family member A	8.92315	0.0320434
CABP1	calcium binding protein 1	8.73519	0.0324301
CPNE9	copine family member IX	8.82021	0.0324301
HCN1	hyperpolarization activated cyclic nucleotide-gated potassium channel 1	8.81362	0.0324301
IGFBP2	insulin-like growth factor binding protein 2, 36kDa	8.75833	0.0324301
SHD	Src homology 2 domain containing transforming protein D	8.75979	0.0324301
SIRT4	sirtuin 4	8.80655	0.0324301
MKX	mohawk homeobox	8.71061	0.0326725
NAPEPLD	N-acyl phosphatidylethanolamine phospholipase D	8.6452	0.0330254
SLC17A6	solute carrier family 17 (sodium-dependent inorganic phosphate cotransporter), member 6	8.56411	0.0332734
SLC25A5	solute carrier family 25 (mitochondrial carrier; adenine nucleotide translocator), member 5	8.5862	0.0332734
RCAN2	regulator of calcineurin 2	8.43611	0.0339672
FABP5P3	fatty acid binding protein 5 pseudogene 3	-8.24742	0.0353348
CIDEA	cell death-inducing DFFA-like effector a	8.07535	0.0367235
ASB2	ankyrin repeat and SOCS box containing 2	8.01952	0.0368914
NPPA	natriuretic peptide A	8.01704	0.0368914
FLRT3	fibronectin leucine rich transmembrane protein 3	7.88017	0.0372263
NIPAL2	NIPA-like domain containing 2	7.86827	0.0372263
SYTL2	synaptotagmin-like 2	7.92831	0.0372263
AQP9	aquaporin 9	7.68595	0.0392606
OR2L8	olfactory receptor, family 2, subfamily L, member 8	7.69894	0.0392606
SLC39A10	solute carrier family 39 (zinc transporter), member 10	7.70942	0.0392606
MINK1	misshapen-like kinase 1	-7.49886	0.0412476
CDH13	cadherin 13, H-cadherin (heart)	7.45694	0.0419616
GPD2	glycerol-3-phosphate dehydrogenase 2 (mitochondrial)	-7.43416	0.0421593
BAIAP2L2	BAI1-associated protein 2-like 2	7.36361	0.0429649
EXTL2	exostoses (multiple)-like 2	7.35415	0.0429649
NGB	neuroglobin	7.32547	0.0429649
TUBGCP5	tubulin, gamma complex associated protein 5	7.30135	0.042977
GABRA1	gamma-aminobutyric acid (GABA) A receptor, alpha 1	7.17716	0.043995
PHLDA2	pleckstrin homology-like domain, family A, member 2	7.18319	0.043995
C1R	complement component 1, r subcomponent	7.1435	0.0444996
MET	met proto-oncogene (hepatocyte growth factor receptor)	7.08987	0.0452538
DERL1	derlin 1	-7.00048	0.0463512
FREM3	FRAS1 related extracellular matrix 3	6.90426	0.0473129
FGF18	fibroblast growth factor 18	6.76778	0.0486603
CHRNA2	cholinergic receptor, nicotinic, alpha 2 (neuronal)	6.74327	0.0488112
SHROOM3	shroom family member 3	6.74327	0.0488112
TPTE2P6	transmembrane phosphoinositide 3-phosphatase and tensin homolog 2 pseudogene 6	6.74143	0.0488112
RELL2	RELT-like 2	6.69147	0.04933
SOHLH1	spermatogenesis and oogenesis specific basic helix-loop-helix 1	6.67322	0.049532
ADAM23	ADAM metallopeptidase domain 23	6.66088	0.0498425
CEP57	centrosomal protein 57kDa	-6.65801	0.0498425
