# Supplementary material for: Differences in subcortico-cortical interactions identified from connectome and microcircuit models in autism
Source: Nat Commun. 2021 Apr 13;12:2225. doi: 10.1038/s41467-021-21732-0 (PMC8044226; doi:10.1038/s41467-021-21732-0)
Supplement: Supplementary file 6 — Source Data [file 41467_2021_21732_MOESM6_ESM.xlsx]

## Sheet: Fig. 1
Fig. 1b						Fig. 1c
	Region	Manifold magnitude					Region	T-statistics		Hierarchy	T-statistics
		M1	M2	M3
	LH_Vis_1	-6.24503	0.0109839	-0.888524			LH_Vis_1	1.26852		Idiotypic	2.19287
	LH_Vis_2	-6.16079	-0.0593733	-0.79871			LH_Vis_2	1.32708		Unimodal	1.86891
	LH_Vis_3	-6.23512	0.212373	-0.49456			LH_Vis_3	1.46763		Heteromodal	1.85457
	LH_Vis_4	-6.58719	-0.153295	-1.08931			LH_Vis_4	2.11028		Paralimbic	1.85748
	LH_Vis_5	-6.26845	-0.0596466	-0.836542			LH_Vis_5	1.31017
	LH_Vis_6	-5.24023	-0.706118	-1.77782			LH_Vis_6	2.29424
	LH_Vis_7	-5.67605	-0.478084	-0.976055			LH_Vis_7	2.51669
	LH_Vis_8	-5.59585	0.498858	-0.122864			LH_Vis_8	1.84475
	LH_Vis_9	-6.4792	0.189629	-1.09552			LH_Vis_9	1.39238
	LH_Vis_10	-6.28326	0.00908395	-1.3456			LH_Vis_10	2.23702
	LH_Vis_11	-5.9738	0.484572	-0.803452			LH_Vis_11	1.82143
	LH_Vis_12	-5.26589	0.0996688	-2.21219			LH_Vis_12	2.18369
	LH_Vis_13	-4.89172	0.354631	-1.35313			LH_Vis_13	2.4208
	LH_Vis_14	-5.39552	0.342722	-1.16949			LH_Vis_14	1.84979
	LH_SomMot_1	-2.50977	1.49857	1.07439			LH_SomMot_1	1.21671
	LH_SomMot_2	-0.941157	0.95993	1.79493			LH_SomMot_2	2.52458
	LH_SomMot_3	2.61237	2.63468	0.719657			LH_SomMot_3	1.45725
	LH_SomMot_4	3.04911	1.91978	2.03816			LH_SomMot_4	2.58899
	LH_SomMot_5	2.22503	3.07368	1.94998			LH_SomMot_5	2.05175
	LH_SomMot_6	3.73501	2.56511	1.07827			LH_SomMot_6	1.61539
	LH_SomMot_7	3.96333	3.02165	0.513964			LH_SomMot_7	1.39522
	LH_SomMot_8	4.04888	-0.16401	-1.86431			LH_SomMot_8	1.53247
	LH_SomMot_9	4.41055	4.13451	0.780815			LH_SomMot_9	1.37136
	LH_SomMot_10	4.27009	3.78759	0.398108			LH_SomMot_10	1.30766
	LH_SomMot_11	3.41387	3.6496	-0.898901			LH_SomMot_11	1.72461
	LH_SomMot_12	4.46259	2.41949	-1.14831			LH_SomMot_12	2.26926
	LH_SomMot_13	3.94872	3.34353	-0.826032			LH_SomMot_13	1.67665
	LH_SomMot_14	4.45156	1.96474	-0.613592			LH_SomMot_14	1.76849
	LH_SomMot_15	4.55161	2.03197	-2.18484			LH_SomMot_15	1.42432
	LH_SomMot_16	4.34459	3.04016	-1.5199			LH_SomMot_16	2.32837
	LH_DorsAttn_Post_1	-4.86265	0.213771	0.438637			LH_DorsAttn_Post_1	2.06473
	LH_DorsAttn_Post_2	-3.70573	0.759008	1.0845			LH_DorsAttn_Post_2	3.62837
	LH_DorsAttn_Post_3	-2.4267	1.22344	-1.44094			LH_DorsAttn_Post_3	2.82065
	LH_DorsAttn_Post_4	3.44269	3.99422	1.20518			LH_DorsAttn_Post_4	1.76457
	LH_DorsAttn_Post_5	3.92247	4.07523	0.554673			LH_DorsAttn_Post_5	1.84767
	LH_DorsAttn_Post_6	3.17869	3.78206	-0.670936			LH_DorsAttn_Post_6	1.59612
	LH_DorsAttn_Post_7	0.330157	1.9896	-2.5131			LH_DorsAttn_Post_7	2.2258
	LH_DorsAttn_Post_8	1.94503	3.33449	-1.76506			LH_DorsAttn_Post_8	1.67086
	LH_DorsAttn_Post_9	2.43223	2.19512	-3.03583			LH_DorsAttn_Post_9	1.28903
	LH_DorsAttn_Post_10	3.41031	2.8993	-2.13515			LH_DorsAttn_Post_10	0.589231
	LH_DorsAttn_FEF_1	3.73506	1.47286	-0.122828			LH_DorsAttn_FEF_1	2.50307
	LH_DorsAttn_FEF_2	3.57975	-0.303051	-0.403522			LH_DorsAttn_FEF_2	1.68176
	LH_DorsAttn_PrCv_1	2.89389	0.439264	1.60102			LH_DorsAttn_PrCv_1	2.01247
	LH_SalVentAttn_ParOper_1	-0.298058	2.95882	2.01752			LH_SalVentAttn_ParOper_1	2.37237
	LH_SalVentAttn_ParOper_2	2.6141	3.54482	1.741			LH_SalVentAttn_ParOper_2	3.04138
	LH_SalVentAttn_ParOper_3	1.72338	4.31352	1.99692			LH_SalVentAttn_ParOper_3	2.81514
	LH_SalVentAttn_FrOperIns_1	-2.59394	0.173214	1.01427			LH_SalVentAttn_FrOperIns_1	2.22425
	LH_SalVentAttn_FrOperIns_2	2.1695	-3.50712	1.3997			LH_SalVentAttn_FrOperIns_2	1.81469
	LH_SalVentAttn_FrOperIns_3	2.78409	0.7363	1.90639			LH_SalVentAttn_FrOperIns_3	0.879026
	LH_SalVentAttn_FrOperIns_4	3.01497	-0.751941	1.88579			LH_SalVentAttn_FrOperIns_4	1.84748
	LH_SalVentAttn_PFCl_1	2.10594	-4.15077	1.70558			LH_SalVentAttn_PFCl_1	1.48867
	LH_SalVentAttn_Med_1	3.05078	-1.80115	-1.80602			LH_SalVentAttn_Med_1	0.984713
	LH_SalVentAttn_Med_2	3.59718	0.817847	-2.28161			LH_SalVentAttn_Med_2	0.503948
	LH_SalVentAttn_Med_3	4.20143	0.0911973	-1.64116			LH_SalVentAttn_Med_3	1.07849
	LH_Limbic_OFC_1	1.21817	-5.38372	0.0343825			LH_Limbic_OFC_1	1.72601
	LH_Limbic_OFC_2	1.51685	-4.87381	-0.723361			LH_Limbic_OFC_2	2.14034
	LH_Limbic_TempPole_1	-6.0795	-0.194357	0.11462			LH_Limbic_TempPole_1	2.12178
	LH_Limbic_TempPole_2	-4.78194	-0.159521	0.788367			LH_Limbic_TempPole_2	2.82295
	LH_Limbic_TempPole_3	-5.20811	-0.318026	1.19781			LH_Limbic_TempPole_3	1.98502
	LH_Limbic_TempPole_4	-4.68424	0.271809	1.68734			LH_Limbic_TempPole_4	0.798128
	LH_Cont_Par_1	-0.109299	3.78568	1.83573			LH_Cont_Par_1	2.03016
	LH_Cont_Par_2	0.888649	3.23307	-0.645385			LH_Cont_Par_2	0.901191
	LH_Cont_Par_3	1.89837	4.50709	1.67953			LH_Cont_Par_3	1.15408
	LH_Cont_Temp_1	-2.63168	-0.669195	1.76446			LH_Cont_Temp_1	2.24579
	LH_Cont_OFC_1	1.86596	-5.59927	0.731447			LH_Cont_OFC_1	2.00834
	LH_Cont_PFCl_1	1.41814	-4.70276	1.8407			LH_Cont_PFCl_1	2.51046
	LH_Cont_PFCl_2	2.05186	-5.1468	1.34895			LH_Cont_PFCl_2	2.34088
	LH_Cont_PFCl_3	0.336819	-2.74794	2.03515			LH_Cont_PFCl_3	2.45749
	LH_Cont_PFCl_4	1.2317	-1.73144	1.98674			LH_Cont_PFCl_4	1.54508
	LH_Cont_PFCl_5	1.50831	1.15957	0.942233			LH_Cont_PFCl_5	1.5779
	LH_Cont_pCun_1	-2.09233	0.507261	-2.63253			LH_Cont_pCun_1	2.73624
	LH_Cont_Cing_1	2.42588	-2.33336	-2.62367			LH_Cont_Cing_1	2.33924
	LH_Cont_Cing_2	3.15077	-2.7439	-2.43379			LH_Cont_Cing_2	1.40906
	LH_Default_Temp_1	-5.16596	-0.199575	0.625048			LH_Default_Temp_1	1.61362
	LH_Default_Temp_2	-3.87702	-0.483466	1.59652			LH_Default_Temp_2	2.32708
	LH_Default_Temp_3	-4.12033	0.58388	1.28516			LH_Default_Temp_3	0.963703
	LH_Default_Temp_4	-2.99967	0.320272	1.91321			LH_Default_Temp_4	1.69497
	LH_Default_Temp_5	-2.8292	1.71088	1.77782			LH_Default_Temp_5	3.68639
	LH_Default_Par_1	-2.92076	1.80764	1.1385			LH_Default_Par_1	2.18941
	LH_Default_Par_2	-4.45942	1.20061	-0.415396			LH_Default_Par_2	1.20043
	LH_Default_Par_3	-1.37171	3.03492	2.12809			LH_Default_Par_3	2.04803
	LH_Default_Par_4	-1.62388	2.70281	1.0203			LH_Default_Par_4	2.00642
	LH_Default_PFC_1	1.5595	-5.16666	1.27126			LH_Default_PFC_1	1.94378
	LH_Default_PFC_2	2.39036	-5.00125	-1.20407			LH_Default_PFC_2	1.81275
	LH_Default_PFC_3	1.75781	-5.04548	2.04938			LH_Default_PFC_3	2.26777
	LH_Default_PFC_4	2.09161	-5.49186	0.564208			LH_Default_PFC_4	2.40257
	LH_Default_PFC_5	1.76767	-3.36256	2.1107			LH_Default_PFC_5	2.08801
	LH_Default_PFC_6	2.26978	-4.60474	-0.963216			LH_Default_PFC_6	1.76795
	LH_Default_PFC_7	2.60396	-5.07551	0.701382			LH_Default_PFC_7	1.60316
	LH_Default_PFC_8	2.59051	-3.02224	-1.40216			LH_Default_PFC_8	1.46854
	LH_Default_PFC_9	2.55274	-4.57887	0.604355			LH_Default_PFC_9	3.2186
	LH_Default_PFC_10	3.02888	-4.02765	-0.500043			LH_Default_PFC_10	1.87476
	LH_Default_PFC_11	1.36817	-1.57046	1.34432			LH_Default_PFC_11	1.62807
	LH_Default_PFC_12	2.95858	-2.49981	0.293491			LH_Default_PFC_12	2.96877
	LH_Default_PFC_13	3.00438	-2.0051	0.105943			LH_Default_PFC_13	1.91861
	LH_Default_pCunPCC_1	-2.29779	-1.02666	-2.19306			LH_Default_pCunPCC_1	2.01647
	LH_Default_pCunPCC_2	1.45775	-1.79178	-2.59422			LH_Default_pCunPCC_2	2.72246
	LH_Default_pCunPCC_3	3.2017	-1.90112	-2.79825			LH_Default_pCunPCC_3	2.52235
	LH_Default_pCunPCC_4	2.45699	0.552322	-3.15821			LH_Default_pCunPCC_4	1.50961
	LH_Default_PHC_1	-5.81545	-0.109058	-0.850204			LH_Default_PHC_1	3.16486
	RH_Vis_1	-5.84684	0.45946	-0.00410487			RH_Vis_1	1.90712
	RH_Vis_2	-5.98214	-0.00672805	-0.601514			RH_Vis_2	1.0115
	RH_Vis_3	-6.39266	-0.00758625	-0.789668			RH_Vis_3	2.04709
	RH_Vis_4	-7.09494	-0.612987	-1.68001			RH_Vis_4	2.40537
	RH_Vis_5	-6.39223	0.46152	-0.236008			RH_Vis_5	2.17293
	RH_Vis_6	-6.12203	-0.613056	-0.756334			RH_Vis_6	2.10097
	RH_Vis_7	-4.49039	-1.39723	-2.23795			RH_Vis_7	2.73189
	RH_Vis_8	-6.30868	-0.167261	-0.601191			RH_Vis_8	2.51861
	RH_Vis_9	-6.95154	-0.683731	-1.91132			RH_Vis_9	1.74139
	RH_Vis_10	-6.30472	-0.925445	-2.17983			RH_Vis_10	1.54361
	RH_Vis_11	-5.79173	0.401806	-0.66882			RH_Vis_11	2.58579
	RH_Vis_12	-6.08745	-0.100566	-1.19748			RH_Vis_12	2.00502
	RH_Vis_13	-6.42083	-0.939482	-2.40326			RH_Vis_13	0.926227
	RH_Vis_14	-4.72112	-0.861541	-2.69619			RH_Vis_14	1.49942
	RH_Vis_15	-3.51985	0.283502	-0.969884			RH_Vis_15	2.3264
	RH_SomMot_1	-2.07931	1.91705	1.02511			RH_SomMot_1	2.83406
	RH_SomMot_2	-1.97351	2.37378	1.36231			RH_SomMot_2	0.940806
	RH_SomMot_3	2.42037	2.40033	0.665726			RH_SomMot_3	2.15702
	RH_SomMot_4	0.240012	2.10837	0.91485			RH_SomMot_4	1.24221
	RH_SomMot_5	3.56562	1.62655	1.09418			RH_SomMot_5	3.08065
	RH_SomMot_6	3.09972	3.38315	1.13567			RH_SomMot_6	2.54804
	RH_SomMot_7	3.6999	2.41316	0.731566			RH_SomMot_7	2.40506
	RH_SomMot_8	3.75918	-1.47895	-2.28649			RH_SomMot_8	2.30909
	RH_SomMot_9	4.00971	3.36721	0.00602774			RH_SomMot_9	3.13219
	RH_SomMot_10	4.42278	2.60119	0.0331235			RH_SomMot_10	2.61248
	RH_SomMot_11	4.51144	-0.267671	-2.06934			RH_SomMot_11	2.75425
	RH_SomMot_12	3.94769	2.88173	-0.358051			RH_SomMot_12	3.01851
	RH_SomMot_13	2.84483	2.33612	-0.866443			RH_SomMot_13	2.34952
	RH_SomMot_14	4.72963	1.90859	-0.95072			RH_SomMot_14	3.91959
	RH_SomMot_15	4.02886	1.99945	-1.92186			RH_SomMot_15	3.26492
	RH_SomMot_16	4.59488	1.18741	-1.02487			RH_SomMot_16	1.8645
	RH_SomMot_17	4.60763	0.633527	-2.92904			RH_SomMot_17	3.43295
	RH_SomMot_18	4.71843	0.501255	-2.56884			RH_SomMot_18	3.65478
	RH_SomMot_19	4.49068	1.74666	-2.26694			RH_SomMot_19	2.86109
	RH_DorsAttn_Post_1	-5.28614	0.584247	0.243284			RH_DorsAttn_Post_1	2.07647
	RH_DorsAttn_Post_2	-4.63551	1.05819	0.368791			RH_DorsAttn_Post_2	2.81786
	RH_DorsAttn_Post_3	3.03401	3.24019	0.836487			RH_DorsAttn_Post_3	1.81243
	RH_DorsAttn_Post_4	1.53646	2.81793	0.99869			RH_DorsAttn_Post_4	0.702245
	RH_DorsAttn_Post_5	3.27193	3.20151	-0.0802398			RH_DorsAttn_Post_5	1.26462
	RH_DorsAttn_Post_6	0.730221	-0.793219	-3.40642			RH_DorsAttn_Post_6	2.01468
	RH_DorsAttn_Post_7	2.0726	2.62095	-0.602986			RH_DorsAttn_Post_7	1.79119
	RH_DorsAttn_Post_8	2.51049	0.247631	-2.858			RH_DorsAttn_Post_8	2.37868
	RH_DorsAttn_Post_9	3.30511	-0.457692	-3.89773			RH_DorsAttn_Post_9	2.26667
	RH_DorsAttn_Post_10	3.43129	0.898809	-2.62636			RH_DorsAttn_Post_10	2.26667
	RH_DorsAttn_FEF_1	4.09667	1.53491	0.281948			RH_DorsAttn_FEF_1	2.29689
	RH_DorsAttn_FEF_2	3.5736	0.193608	1.2205			RH_DorsAttn_FEF_2	1.12968
	RH_DorsAttn_PrCv_1	2.80534	0.433862	1.58809			RH_DorsAttn_PrCv_1	1.50608
	RH_SalVentAttn_TempOccPar_1	-2.74217	1.68871	1.18769			RH_SalVentAttn_TempOccPar_1	1.57754
	RH_SalVentAttn_TempOccPar_2	-0.898916	2.91113	1.39946			RH_SalVentAttn_TempOccPar_2	0.465167
	RH_SalVentAttn_TempOccPar_3	1.11379	2.76394	1.0835			RH_SalVentAttn_TempOccPar_3	0.762639
	RH_SalVentAttn_PrC_1	3.7084	1.57783	1.48292			RH_SalVentAttn_PrC_1	1.85802
	RH_SalVentAttn_FrOperIns_1	-4.24708	-0.594286	1.70234			RH_SalVentAttn_FrOperIns_1	2.00423
	RH_SalVentAttn_FrOperIns_2	-2.50709	1.15017	0.747567			RH_SalVentAttn_FrOperIns_2	1.99897
	RH_SalVentAttn_FrOperIns_3	2.04375	-0.913612	2.08814			RH_SalVentAttn_FrOperIns_3	1.91813
	RH_SalVentAttn_FrOperIns_4	2.51139	0.46593	1.36231			RH_SalVentAttn_FrOperIns_4	3.11029
	RH_SalVentAttn_Med_1	3.13969	-1.73724	-1.07322			RH_SalVentAttn_Med_1	1.15329
	RH_SalVentAttn_Med_2	3.70785	-0.436896	-2.65868			RH_SalVentAttn_Med_2	3.18525
	RH_SalVentAttn_Med_3	4.33301	-0.0055649	-0.395732			RH_SalVentAttn_Med_3	2.14291
	RH_Limbic_OFC_1	0.774697	-4.86944	1.95193			RH_Limbic_OFC_1	1.44606
	RH_Limbic_OFC_2	-0.627452	-3.67102	2.26216			RH_Limbic_OFC_2	1.23541
	RH_Limbic_OFC_3	1.407	-5.32672	1.76521			RH_Limbic_OFC_3	1.04076
	RH_Limbic_TempPole_1	-5.74214	-0.228239	0.673641			RH_Limbic_TempPole_1	1.85023
	RH_Limbic_TempPole_2	-6.00356	0.252286	0.361311			RH_Limbic_TempPole_2	2.33073
	RH_Limbic_TempPole_3	-6.10639	-0.603458	-0.506301			RH_Limbic_TempPole_3	1.02248
	RH_Cont_Par_1	0.222373	3.09009	0.953			RH_Cont_Par_1	0.687783
	RH_Cont_Par_2	0.281402	3.07162	0.940363			RH_Cont_Par_2	1.30737
	RH_Cont_Par_3	-0.402492	1.69019	0.354075			RH_Cont_Par_3	1.98389
	RH_Cont_Temp_1	-3.10863	0.644353	1.42102			RH_Cont_Temp_1	2.81805
	RH_Cont_PFCv_1	0.14262	-2.47713	2.54452			RH_Cont_PFCv_1	1.91325
	RH_Cont_PFCl_1	0.945797	-4.49477	2.27585			RH_Cont_PFCl_1	1.38725
	RH_Cont_PFCl_2	1.42863	-3.9374	2.4734			RH_Cont_PFCl_2	0.796399
	RH_Cont_PFCl_3	1.59207	-2.45212	2.89706			RH_Cont_PFCl_3	0.838454
	RH_Cont_PFCl_4	2.11725	-0.396437	2.27756			RH_Cont_PFCl_4	1.85205
	RH_Cont_PFCl_5	2.16373	-2.44171	2.69116			RH_Cont_PFCl_5	1.11565
	RH_Cont_PFCl_6	2.1825	-0.921522	2.52254			RH_Cont_PFCl_6	1.94296
	RH_Cont_PFCl_7	2.0998	0.898116	1.55004			RH_Cont_PFCl_7	1.84334
	RH_Cont_pCun_1	-0.618867	-1.43753	-3.28773			RH_Cont_pCun_1	1.43481
	RH_Cont_Cing_1	2.97426	-2.06257	-2.45695			RH_Cont_Cing_1	1.28012
	RH_Cont_Cing_2	2.56916	-3.12713	-1.67642			RH_Cont_Cing_2	1.20962
	RH_Cont_PFCmp_1	2.52483	-2.67993	-0.83954			RH_Cont_PFCmp_1	1.17748
	RH_Cont_PFCmp_2	3.37787	-1.82172	0.886301			RH_Cont_PFCmp_2	0.532761
	RH_Default_Par_1	-3.95508	1.24128	0.292862			RH_Default_Par_1	0.783622
	RH_Default_Par_2	-1.42409	1.99691	1.0374			RH_Default_Par_2	0.616805
	RH_Default_Par_3	-1.56031	1.8065	0.751095			RH_Default_Par_3	0.877446
	RH_Default_Temp_1	-4.85814	-0.268349	0.922561			RH_Default_Temp_1	3.07362
	RH_Default_Temp_2	-5.146	0.637186	0.871688			RH_Default_Temp_2	3.38807
	RH_Default_Temp_3	-4.37019	0.882803	0.955698			RH_Default_Temp_3	3.05021
	RH_Default_Temp_4	-4.2923	1.31511	1.27306			RH_Default_Temp_4	2.26609
	RH_Default_Temp_5	-2.60403	2.04296	1.35301			RH_Default_Temp_5	1.81425
	RH_Default_PFCv_1	1.20036	-1.73367	2.50604			RH_Default_PFCv_1	1.53103
	RH_Default_PFCdPFCm_1	1.99943	-4.87038	0.397434			RH_Default_PFCdPFCm_1	0.73274
	RH_Default_PFCdPFCm_2	1.86836	-4.22038	0.06198			RH_Default_PFCdPFCm_2	1.69261
	RH_Default_PFCdPFCm_3	2.31771	-3.91137	-1.01303			RH_Default_PFCdPFCm_3	1.38306
	RH_Default_PFCdPFCm_4	2.21973	-4.27365	1.10377			RH_Default_PFCdPFCm_4	0.917174
	RH_Default_PFCdPFCm_5	2.78891	-2.82329	2.15715			RH_Default_PFCdPFCm_5	1.02984
	RH_Default_PFCdPFCm_6	3.1768	-1.00791	1.31331			RH_Default_PFCdPFCm_6	1.99432
	RH_Default_PFCdPFCm_7	3.44369	-1.07345	1.55295			RH_Default_PFCdPFCm_7	2.26931
	RH_Default_pCunPCC_1	-0.901982	-2.05224	-2.14651			RH_Default_pCunPCC_1	1.59343
	RH_Default_pCunPCC_2	1.74215	-1.93893	-2.38686			RH_Default_pCunPCC_2	2.14984
	RH_Default_pCunPCC_3	2.77819	-1.20852	-3.27747			RH_Default_pCunPCC_3	2.90276

## Sheet: Fig. 2
Fig. 2a								Fig. 2b
	Train			Test					Region	Control			Autism			Autism - Control			Region	T-statistics	Recurrent excitation/inhibition	Subcortical/external input
	Normalized SC	Empirical FC	Simulated FC	Normalized SC	Empirical FC	Simulated FC				Recurrent excitation/inhibition	Subcortical/external input		Recurrent excitation/inhibition	Subcortical/external input		Recurrent excitation/inhibition	Subcortical/external input
	0.284332	0.449462	0.473306	0.260147	0.450057	0.194977			LH_Vis_1	0.60433	0.33542		0.578809	0.329933		-0.0255208	-0.00548707		LH_SomMot_2	2.55018	0.00590658	-0.000996971
	0.0742082	0.0491327	0.285915	0.0761746	0.0478701	0.0290418			LH_Vis_2	0.394212	0.30724		0.368664	0.302359		-0.0255486	-0.00488071		LH_DorsAttn_Post_2	3.67353	-0.0220014	-0.00265145
	0.343191	-0.0514628	0.421524	0.336801	-0.0542714	0.219243			LH_Vis_3	0.49646	0.319503		0.497766	0.316643		0.00130547	-0.00285984		LH_Default_Temp_2	2.34993	-0.0811456	-0.00513062
	0.213004	0.608843	0.203746	0.154894	0.612598	0.122527			LH_Vis_4	0.39846	0.302903		0.414372	0.292283		0.0159118	-0.0106201		LH_Default_Temp_5	3.7328	-0.00128462	-0.00167524
	0.388028	0.486409	0.256993	0.365443	0.487015	0.211575			LH_Vis_5	0.445222	0.271892		0.523496	0.259669		0.078274	-0.0122225		LH_Default_PFC_9	3.25559	-0.00495816	-0.00942282
	0	0.0823211	0.0809276	0	0.0791837	0.037584			LH_Vis_6	0.535805	0.301371		0.496997	0.261677		-0.0388082	-0.0396943		LH_Default_pCunPCC_2	2.75103	-0.002955	-0.00024084
	0.00436195	-0.0349575	0.0294693	0.00244849	-0.0376947	0.0247141			LH_Vis_7	0.426527	0.316544		0.459452	0.317911		0.0329245	0.00136683		LH_Default_PHC_1	3.20086	0.0229591	0.00131094
	0.393813	0.0796464	0.169086	0.371066	0.0787204	0.245361			LH_Vis_8	0.602262	0.33589		0.597008	0.33286		-0.00525371	-0.00303029		RH_Vis_7	2.76061	0.00294437	0.00124756
	0.0893473	-0.073681	0.0376553	0.0793585	-0.0754834	0.0796047			LH_Vis_9	0.558263	0.324642		0.537011	0.32261		-0.0212519	-0.00203256		RH_SomMot_5	3.11515	-0.0515178	0.000861278
	0.00848769	0.00185636	0.0472842	0.00380535	0.00188834	-0.0111803			LH_Vis_10	0.405397	0.306074		0.399237	0.303081		-0.00615983	-0.00299321		RH_SomMot_9	3.1676	0.0391762	-0.00220292
	0.112177	-0.0442237	0.118767	0.106465	-0.0426812	0.0702801			LH_Vis_11	0.52051	0.328062		0.482513	0.325067		-0.0379975	-0.00299509		RH_SomMot_14	3.9713	-0.0153834	-0.00441871
	0	0.318872	0.0521406	0	0.318819	0.0563354			LH_Vis_12	0.579534	0.320747		0.496673	0.316264		-0.0828603	-0.00448373		RH_SomMot_15	3.30277	-0.0421447	0.00893192
	0	-0.0993461	0.0196965	0	-0.101081	-0.0302631			LH_Vis_13	0.549845	0.317041		0.575887	0.315549		0.0260413	-0.00149171		RH_SomMot_17	3.47406	-0.00509798	0.00518651
	0.0450986	0.13544	0.0272406	0.0229151	0.135523	-0.0100697			LH_Vis_14	0.582184	0.326741		0.594493	0.32123		0.0123087	-0.0055109		RH_SomMot_18	3.70051	0.0152422	0.0185095
	0	0.39577	-0.0226665	0	0.396002	0.0387414			LH_SomMot_1	0.473688	0.327834		0.463738	0.329341		-0.0099501	0.00150642		RH_SalVentAttn_FrOperIns_4	3.14531	-0.00455085	-0.00142854
	0	0.308996	0.168741	0.00471096	0.308163	0.0690421			LH_SomMot_2	0.495313	0.326081		0.501219	0.325084		0.00590658	-0.000996971		RH_SalVentAttn_Med_2	3.22163	0.0131754	0.00204747
	0.447642	0.272172	0.34416	0.422915	0.266616	0.281337			LH_SomMot_3	0.593663	0.340934		0.562502	0.340514		-0.0311612	-0.000420046		RH_Default_Temp_1	3.10799	0.0224775	0.00507203
	0	0.17276	0.103597	0	0.171285	0.0425769			LH_SomMot_4	0.519658	0.318785		0.505224	0.315129		-0.0144335	-0.00365543		RH_Default_Temp_2	3.42829	0.0349555	-0.00578374
	0.159183	0.391264	0.14624	0.144976	0.388412	0.0906763			LH_SomMot_5	0.611593	0.334325		0.6003	0.333441		-0.0112925	-0.000883875		RH_Default_Temp_3	3.08417	0.0115608	-0.00558612
	0.272083	-0.0139684	0.125488	0.254874	-0.0167257	0.231254			LH_SomMot_6	0.511631	0.329009		0.499985	0.328284		-0.0116463	-0.000724996		RH_Default_pCunPCC_3	2.93422	-0.0276137	-0.000507074
	0	0.00975376	-0.00773894	0	0.00723064	-0.0722972			LH_SomMot_7	0.526125	0.335486		0.50749	0.330592		-0.0186345	-0.00489409
	0.0143336	0.0865607	0.180256	0.0241701	0.0845015	0.095232			LH_SomMot_8	0.58172	0.335885		0.595087	0.335283		0.0133668	-0.000602544
	0.075557	0.0389428	0.329965	0.0777931	0.0362222	0.0584484			LH_SomMot_9	0.547353	0.31806		0.54674	0.320121		-0.000612934	0.00206074
	0.207573	0.166711	0.526846	0.206664	0.165901	0.129566			LH_SomMot_10	0.570308	0.316159		0.570344	0.315709		3.6348e-05	-0.000450077
	0	-0.177548	0.0501419	0	-0.179592	0.0199054			LH_SomMot_11	0.595025	0.340182		0.579763	0.341756		-0.0152622	0.00157346
	0.0066886	-0.0121772	0.0234627	0.00605006	-0.0162567	0.0670808			LH_SomMot_12	0.66982	0.323826		0.674887	0.326186		0.00506751	0.00235979
	0	-0.165616	-0.0118187	0	-0.165893	-0.0262326			LH_SomMot_13	0.613783	0.333342		0.600133	0.338959		-0.0136501	0.00561673
	0	0.00242491	0.169025	0	0.00126631	0.0157524			LH_SomMot_14	0.561089	0.320868		0.58983	0.324717		0.0287413	0.0038488
	0	0.0997894	0.181665	0	0.0973381	0.0341462			LH_SomMot_15	0.300083	0.306282		0.290273	0.309812		-0.00980962	0.00352929
	0.0923064	-0.121604	0.291477	0.0959379	-0.123669	0.159034			LH_SomMot_16	0.581537	0.318508		0.554229	0.318572		-0.0273083	6.42474e-05
	0.0121183	0.104659	0.0981996	0.00478095	0.104146	-0.00428514			LH_DorsAttn_Post_1	0.539316	0.331153		0.519358	0.333382		-0.0199588	0.00222916
	0	-0.103642	0.124904	0.0162796	-0.104069	0.115783			LH_DorsAttn_Post_2	0.641303	0.336164		0.619302	0.333512		-0.0220014	-0.00265145
	0.438064	0.177687	0.226249	0.419705	0.176014	0.281674			LH_DorsAttn_Post_3	0.600492	0.332812		0.602454	0.331211		0.00196181	-0.00160119
	0	-0.131478	0.0174063	0	-0.132171	0.0123082			LH_DorsAttn_Post_4	0.547584	0.333107		0.562752	0.333995		0.0151679	0.000887816
	0.366092	0.363859	0.383712	0.355738	0.365746	0.246032			LH_DorsAttn_Post_5	0.552682	0.32521		0.594165	0.329391		0.0414834	0.00418082
	0.00146968	0.215917	0.233743	0.00128643	0.211477	0.0616732			LH_DorsAttn_Post_6	0.608536	0.338607		0.598414	0.337383		-0.0101221	-0.0012242
	0.117022	0.121884	0.243784	0.126621	0.123281	0.151343			LH_DorsAttn_Post_7	0.499505	0.32156		0.513578	0.328801		0.0140735	0.00724105
	0.139648	0.219182	0.30299	0.132601	0.218295	0.146229			LH_DorsAttn_Post_8	0.546399	0.327417		0.592859	0.335037		0.0464599	0.00762045
	0.0130859	0.060424	0.207177	0.00665238	0.0588983	-0.00310473			LH_DorsAttn_Post_9	0.347556	0.296869		0.424773	0.306257		0.0772177	0.00938806
	0.646202	0.289469	0.260786	0.599312	0.290686	0.258634			LH_DorsAttn_Post_10	0.516223	0.32377		0.518618	0.326035		0.00239475	0.00226534
	0.0261969	0.124364	0.0916136	0.023474	0.12622	0.0389718			LH_DorsAttn_FEF_1	0.509823	0.336349		0.473137	0.328403		-0.0366861	-0.00794658
	0.0741536	0.0601889	0.0494529	0.0522757	0.0586082	0.0662882			LH_DorsAttn_FEF_2	0.5357	0.322349		0.53455	0.319094		-0.00115031	-0.00325463
	0.131491	0.479265	0.278307	0.151928	0.476746	0.151978			LH_DorsAttn_PrCv_1	0.552439	0.333105		0.506218	0.332005		-0.0462203	-0.00110003
	0.0167509	0.037851	0.258212	0.0358789	0.0353947	0.0199052			LH_SalVentAttn_ParOper_1	0.565877	0.32632		0.535072	0.3279		-0.0308052	0.00158017
	0.0892656	0.222629	0.373293	0.150888	0.222597	0.155823			LH_SalVentAttn_ParOper_2	0.568293	0.340046		0.580064	0.337349		0.0117705	-0.00269681
	0.00935556	0.0547282	0.146009	0.0138114	0.0534426	0.0345577			LH_SalVentAttn_ParOper_3	0.626446	0.331659		0.64535	0.337495		0.018904	0.00583566
	0.116011	-0.158307	0.314785	0.12044	-0.161378	0.138139			LH_SalVentAttn_FrOperIns_1	0.730477	0.336891		0.785307	0.329058		0.0548299	-0.00783335
	0.155359	0.365089	0.368568	0.144808	0.366105	0.175137			LH_SalVentAttn_FrOperIns_2	0.658214	0.328952		0.559049	0.329491		-0.0991645	0.000538801
	0.00923089	-0.177307	0.138767	0.00792365	-0.177457	0.0779587			LH_SalVentAttn_FrOperIns_3	0.595867	0.331468		0.572909	0.324941		-0.0229576	-0.00652675
	0.0995806	0.0404134	0.0959601	0.0873907	0.0377386	0.0189432			LH_SalVentAttn_FrOperIns_4	0.611737	0.335909		0.601031	0.329929		-0.0107055	-0.0059802
	0	-0.259299	0.000580122	0	-0.261804	0.0432224			LH_SalVentAttn_PFCl_1	0.40269	0.314713		0.473769	0.321473		0.0710796	0.00675941
	0	0.254273	0.198209	0	0.256387	-0.0051292			LH_SalVentAttn_Med_1	0.584719	0.338411		0.586318	0.329113		0.00159963	-0.00929777
	0.325719	0.47898	0.702897	0.316588	0.475089	0.150975			LH_SalVentAttn_Med_2	0.481465	0.318665		0.534044	0.323116		0.0525794	0.0044501
	0.129064	0.661878	0.321202	0.112781	0.661541	0.110703			LH_SalVentAttn_Med_3	0.473186	0.23686		0.426998	0.263838		-0.0461886	0.0269785
	0.117842	0.190129	0.370626	0.11759	0.187638	0.0832762			LH_Limbic_OFC_1	0.540447	0.318431		0.591399	0.321565		0.0509514	0.00313348
	0	0.0556902	0.155332	0.00108525	0.0537193	0.0280106			LH_Limbic_OFC_2	0.537691	0.314369		0.570839	0.311388		0.0331481	-0.0029813
	0.000637285	0.0464	0.252655	0.000820551	0.0432447	0.0481886			LH_Limbic_TempPole_1	0.528641	0.332571		0.496311	0.336542		-0.0323297	0.00397138
	0	0.0451128	0.131062	0	0.0461174	0.0274231			LH_Limbic_TempPole_2	0.511426	0.335217		0.500429	0.337264		-0.0109973	0.00204692
	0.00858148	-0.0664543	0.128581	0.00803531	-0.0664011	0.0161492			LH_Limbic_TempPole_3	0.573131	0.321177		0.639863	0.329268		0.0667319	0.00809137
	0	0.0288208	0.111044	0	0.0291743	0.0844366			LH_Limbic_TempPole_4	0.459309	0.295574		0.515049	0.287561		0.0557397	-0.00801301
	0.000254687	-0.163555	0.0468707	0	-0.164223	0.00782261			LH_Cont_Par_1	0.514672	0.329578		0.487354	0.339354		-0.027318	0.00977566
	0	0.211957	0.253196	0	0.211459	0.0731012			LH_Cont_Par_2	0.483305	0.321309		0.473729	0.324252		-0.00957575	0.00294221
	0	0.172186	0.169825	0	0.171573	0.0866377			LH_Cont_Par_3	0.538855	0.350069		0.538903	0.347977		4.804e-05	-0.00209182
	0	0.370256	0.320881	0	0.371537	0.0826239			LH_Cont_Temp_1	0.432202	0.31025		0.420271	0.31021		-0.011931	-3.99121e-05
	0.454739	0.246613	0.549522	0.417946	0.245978	0.241648			LH_Cont_OFC_1	0.564956	0.331541		0.61015	0.325955		0.0451937	-0.00558537
	0	0.320341	0.277342	0.00932473	0.320911	0.0995748			LH_Cont_PFCl_1	0.512939	0.323407		0.430486	0.310269		-0.0824528	-0.0131382
	0.00288062	0.175461	0.161116	0.00330066	0.171864	0.0851646			LH_Cont_PFCl_2	0.416691	0.312598		0.398283	0.311362		-0.0184084	-0.00123602
	0.0490063	-0.0115818	0.326329	0.0472313	-0.0140056	0.0971395			LH_Cont_PFCl_3	0.529716	0.320908		0.492088	0.320174		-0.0376278	-0.000733815
	0	0.0132195	0.17003	0	0.0141077	0.0929237			LH_Cont_PFCl_4	0.511067	0.338636		0.49859	0.339249		-0.0124768	0.000613072
	0.0247843	-0.0100673	0.143184	0.0289765	-0.0117258	0.118294			LH_Cont_PFCl_5	0.511237	0.336743		0.478092	0.333293		-0.0331449	-0.00344968
	0.00704573	0.135113	0.0893544	0.00417043	0.133954	0.000761889			LH_Cont_pCun_1	0.558935	0.325942		0.521012	0.327807		-0.0379238	0.00186457
	0	-0.196144	0.0566892	0	-0.197465	-0.00267819			LH_Cont_Cing_1	0.542691	0.32448		0.627528	0.3366		0.0848364	0.0121193
	0.29522	0.295004	0.389485	0.278917	0.293877	0.174357			LH_Cont_Cing_2	0.580088	0.346665		0.525954	0.342001		-0.0541339	-0.00466422
	0	0.193629	0.283872	0.000912632	0.189629	0.0613666			LH_Default_Temp_1	0.533112	0.333559		0.501408	0.334827		-0.0317036	0.00126829
	0.152565	0.69845	0.458158	0.148556	0.699558	0.130419			LH_Default_Temp_2	0.451473	0.313034		0.370327	0.307904		-0.0811456	-0.00513062
	0.597811	0.248471	0.755709	0.552247	0.246192	0.322099			LH_Default_Temp_3	0.480827	0.326404		0.480929	0.328437		0.000101183	0.00203295
	0.00267421	0.522793	0.399712	0.0043549	0.525032	0.0841062			LH_Default_Temp_4	0.438613	0.321115		0.437738	0.319643		-0.000874642	-0.00147267
	0.406274	0.57701	0.661254	0.389574	0.578086	0.354878			LH_Default_Temp_5	0.510398	0.328151		0.509114	0.326476		-0.00128462	-0.00167524
	0	0.23451	0.253211	0.000290611	0.234083	0.0311497			LH_Default_Par_1	0.593911	0.341008		0.579018	0.336858		-0.0148929	-0.00414978
	0.105848	0.163763	0.402764	0.100534	0.164109	0.0886939			LH_Default_Par_2	0.556642	0.334515		0.499278	0.331946		-0.0573636	-0.002569
	0.0149427	0.00244508	0.285786	0.00879098	0.00148538	0.0327333			LH_Default_Par_3	0.616427	0.342576		0.600044	0.336998		-0.0163831	-0.00557793
	0	0.00867214	0.130322	0.000501311	0.00935183	-0.0168361			LH_Default_Par_4	0.557967	0.317956		0.528408	0.322879		-0.029559	0.00492289
	0.0381854	0.0820589	0.100734	0.0319062	0.0826084	0.0889024			LH_Default_PFC_1	0.608839	0.335665		0.593018	0.330287		-0.0158205	-0.00537837
	0	-0.106608	0.101322	0	-0.108132	0.0198206			LH_Default_PFC_2	0.570481	0.320296		0.575564	0.318929		0.00508367	-0.00136654
	0.0519118	0.304286	0.345525	0.0480984	0.305401	0.0805743			LH_Default_PFC_3	0.617976	0.339322		0.670953	0.327041		0.0529777	-0.0122808
	0.0612952	0.181882	0.445476	0.0656255	0.179532	0.0991441			LH_Default_PFC_4	0.361679	0.314987		0.466875	0.31851		0.105196	0.00352285
	0.251755	0.278955	0.571849	0.251039	0.279657	0.138156			LH_Default_PFC_5	0.592735	0.336077		0.548895	0.331351		-0.0438403	-0.00472621
	0.21809	0.279355	0.633619	0.225603	0.276506	0.282588			LH_Default_PFC_6	0.614433	0.3309		0.597079	0.324257		-0.0173548	-0.00664338
	0.229104	0.281547	0.594985	0.217502	0.282249	0.163422			LH_Default_PFC_7	0.304099	0.291829		0.338091	0.304405		0.0339915	0.0125768
	0.198942	0.367603	0.646162	0.114507	0.367442	0.165879			LH_Default_PFC_8	0.697697	0.332891		0.698472	0.330021		0.000775252	-0.00286988
	0.48351	0.43248	1.00594	0.456382	0.432181	0.26836			LH_Default_PFC_9	0.483068	0.320578		0.47811	0.311156		-0.00495816	-0.00942282
	0	0.168366	0.141046	0	0.168743	0.0152929			LH_Default_PFC_10	0.403867	0.307705		0.401125	0.306591		-0.00274194	-0.00111344
	0	0.154399	0.0846292	0	0.155163	0.0681986			LH_Default_PFC_11	0.440895	0.326853		0.447466	0.333519		0.00657098	0.00666563
	0	0.310517	0.186425	0	0.310178	-0.0614903			LH_Default_PFC_12	0.504134	0.327921		0.484874	0.32814		-0.0192606	0.000218908
	0	0.174819	0.0271014	0	0.175871	-0.0633255			LH_Default_PFC_13	0.317224	0.307829		0.389623	0.312375		0.072399	0.00454521
	0	-0.193481	-0.0242545	0	-0.196727	0.0190131			LH_Default_pCunPCC_1	0.625233	0.334695		0.631324	0.33301		0.00609092	-0.00168491
	0	0.1042	0.0859531	0	0.103117	0.0179939			LH_Default_pCunPCC_2	0.571325	0.335743		0.56837	0.335502		-0.002955	-0.00024084
	0	0.153381	0.00952252	0	0.152755	-0.0337329			LH_Default_pCunPCC_3	0.631914	0.350254		0.605331	0.3474		-0.0265834	-0.00285468
	0.000557437	0.200644	0.124121	0.00155412	0.199416	0.0412961			LH_Default_pCunPCC_4	0.521403	0.327059		0.534834	0.330573		0.0134312	0.00351382
	0.000212831	-0.0704186	0.0581967	0.000361988	-0.0729191	-0.0529751			LH_Default_PHC_1	0.574974	0.322164		0.597933	0.323475		0.0229591	0.00131094
	0	0.0584407	0.0428136	0	0.057184	-0.016807			RH_Vis_1	0.473918	0.319358		0.497771	0.32246		0.0238536	0.00310167
	0	0.118384	0.106265	0.000823251	0.118683	-0.0452608			RH_Vis_2	0.495337	0.31273		0.499689	0.317764		0.00435117	0.00503422
	0	-0.0204569	0.0305688	0	-0.0196784	-0.0444123			RH_Vis_3	0.492118	0.322063		0.48351	0.31424		-0.00860818	-0.00782219
	0.00242049	-0.082226	0.0691448	0.00285439	-0.0851353	-0.0689042			RH_Vis_4	0.354196	0.286842		0.334599	0.290982		-0.0195971	0.00413998
	0.0115386	0.0512862	0.115597	0.00838682	0.048677	0.0833503			RH_Vis_5	0.446505	0.316521		0.415548	0.31189		-0.0309563	-0.00463073
	0	0.161201	0.153956	0	0.158913	0.0496008			RH_Vis_6	0.45888	0.311202		0.501738	0.313316		0.0428586	0.00211386
	0	0.147885	0.0962016	0	0.149735	0.0621492			RH_Vis_7	0.72435	0.32868		0.727295	0.329927		0.00294437	0.00124756
	0	0.0704275	0.190688	0	0.0713273	0.0307795			RH_Vis_8	0.420918	0.307915		0.445452	0.30774		0.0245331	-0.000174592
	0	-0.00167398	-0.00455129	0	-8.75537e-05	-0.0543082			RH_Vis_9	0.46437	0.306452		0.504997	0.303042		0.0406278	-0.00340998
	0	0.0486634	-0.0803202	0	0.0474022	0.104203			RH_Vis_10	0.579417	0.338741		0.597836	0.334103		0.0184192	-0.00463783
	0	-0.00150399	0.0481506	0	0.00192059	-0.00305495			RH_Vis_11	0.566396	0.329051		0.530266	0.322206		-0.0361305	-0.00684515
	0	0.0347515	-0.0074326	0	0.0346838	0.0100744			RH_Vis_12	0.501442	0.320691		0.53379	0.310138		0.0323483	-0.0105526
	0	0.300523	0.219042	0.000721893	0.30015	0.0625417			RH_Vis_13	0.532994	0.320299		0.633796	0.308703		0.100802	-0.0115961
	0	0.144532	0.0623786	0	0.139896	-0.000475606			RH_Vis_14	0.488047	0.314498		0.561584	0.320945		0.0735371	0.00644744
	0	0.0701109	0.0561074	0	0.0693325	-0.000862			RH_Vis_15	0.535858	0.341672		0.495174	0.339418		-0.0406839	-0.00225401
	0	0.158045	0.121626	0	0.158104	-0.00238456			RH_SomMot_1	0.495483	0.327611		0.520718	0.322234		0.0252342	-0.00537687
	0	0.233972	-0.00541737	0	0.234869	-0.0471798			RH_SomMot_2	0.543664	0.339238		0.553739	0.339467		0.0100744	0.000229161
	8.69922e-05	0.187255	0.042182	0.00383973	0.183594	-0.0167036			RH_SomMot_3	0.566253	0.338204		0.525757	0.334764		-0.0404968	-0.00343992
	0.00187615	0.274562	0.087822	0.000865202	0.269904	0.0215961			RH_SomMot_4	0.524348	0.346218		0.524933	0.346781		0.000584621	0.000562754
	0.437024	0.399645	0.808	0.402357	0.401013	0.568507			RH_SomMot_5	0.62279	0.33069		0.571272	0.331552		-0.0515178	0.000861278
	0	0.15775	0.160641	0	0.159611	0.0497364			RH_SomMot_6	0.522141	0.331112		0.468066	0.326881		-0.0540742	-0.00423095
	0	0.307171	0.100718	0	0.308625	0.182722			RH_SomMot_7	0.476338	0.334347		0.496424	0.331773		0.0200862	-0.00257359
	0	0.0841826	0.0896408	0	0.0828302	0.0664681			RH_SomMot_8	0.629056	0.341317		0.568275	0.339865		-0.0607811	-0.00145201
	0	0.363588	0.0195969	0	0.365229	-0.0374787			RH_SomMot_9	0.577141	0.320081		0.616318	0.317878		0.0391762	-0.00220292
	0	-0.0806686	-0.0484379	0	-0.083144	0.00986206			RH_SomMot_10	0.537271	0.325262		0.521506	0.321042		-0.0157649	-0.00421924
	0	0.261762	0.0544284	0	0.258247	0.00786366			RH_SomMot_11	0.559511	0.322476		0.530051	0.321782		-0.0294604	-0.000693791
	0	0.160356	0.0647904	0	0.159453	0.00588869			RH_SomMot_12	0.56654	0.323856		0.599616	0.32542		0.0330762	0.00156333
	0	0.0855079	0.136561	0	0.0839609	0.054421			RH_SomMot_13	0.51072	0.332782		0.478736	0.335877		-0.0319839	0.00309411
	0	-0.173347	0.0637699	0	-0.1761	0.0110539			RH_SomMot_14	0.552936	0.336668		0.537553	0.33225		-0.0153834	-0.00441871
	0	0.296602	0.0908642	0	0.295852	0.0245652			RH_SomMot_15	0.660321	0.327202		0.618177	0.336133		-0.0421447	0.00893192
	0	-0.0694804	0.0969524	0	-0.0698945	0.0883501			RH_SomMot_16	0.542529	0.333383		0.542194	0.329355		-0.000335316	-0.00402794
	0	-0.0749806	0.0456761	0	-0.074884	0.0331208			RH_SomMot_17	0.530155	0.309635		0.525057	0.314821		-0.00509798	0.00518651
	0	-0.147517	0.0765312	0	-0.150894	0.000838816			RH_SomMot_18	0.329212	0.301494		0.344454	0.320004		0.0152422	0.0185095
	0	0.072081	0.103134	0	0.0686651	0.0269684			RH_SomMot_19	0.560124	0.316466		0.562579	0.323636		0.00245569	0.00716956
	0.0410827	0.749355	0.380918	0.0380017	0.750074	0.141833			RH_DorsAttn_Post_1	0.499594	0.321093		0.511216	0.32149		0.0116215	0.000396565
	0.196585	0.32609	0.629784	0.178554	0.329063	0.266623			RH_DorsAttn_Post_2	0.54915	0.331859		0.489474	0.331674		-0.0596758	-0.000184819
	0	0.109843	0.0589154	0	0.109986	-0.0108754			RH_DorsAttn_Post_3	0.362767	0.315099		0.34296	0.316806		-0.0198066	0.00170681
	0	0.288395	0.00913839	0	0.288687	0.127261			RH_DorsAttn_Post_4	0.493096	0.327795		0.527531	0.325243		0.0344351	-0.00255173
	0	0.0601744	-0.00409427	0	0.0570305	0.00293212			RH_DorsAttn_Post_5	0.56691	0.334302		0.552497	0.334968		-0.0144128	0.000665816
	0	0.192335	0.0129104	0	0.195165	-0.0115063			RH_DorsAttn_Post_6	0.55371	0.328579		0.535738	0.327571		-0.0179727	-0.00100809
	0	0.130415	-0.0118181	0	0.128495	0.0280184			RH_DorsAttn_Post_7	0.582257	0.332104		0.567999	0.334543		-0.0142586	0.0024387
	0	0.15138	0.0319082	0	0.147113	-0.0618849			RH_DorsAttn_Post_8	0.561716	0.315628		0.583661	0.324514		0.0219453	0.00888562
	0	0.0135545	0.0339	0	0.0134374	0.0828367			RH_DorsAttn_Post_9	0.490435	0.323492		0.430036	0.324561		-0.0603997	0.00106914
	0	0.270551	0.0262385	0	0.267718	0.00513298			RH_DorsAttn_Post_10	0.412038	0.307224		0.432315	0.31802		0.0202768	0.0107961
	0	0.0348866	0.0254134	0	0.0329906	-0.0108769			RH_DorsAttn_FEF_1	0.55366	0.332883		0.527966	0.326014		-0.0256939	-0.00686825
	0	0.211804	-0.00408576	0	0.211042	-0.0258369			RH_DorsAttn_FEF_2	0.588925	0.332192		0.562347	0.331762		-0.0265784	-0.000430042
	0	0.194151	0.00240304	0	0.190315	-0.0145458			RH_DorsAttn_PrCv_1	0.496202	0.327547		0.501867	0.326055		0.00566576	-0.00149207
	0	0.165403	0.0601273	0	0.16499	0.0418885			RH_SalVentAttn_TempOccPar_1	0.623574	0.334265		0.660164	0.328384		0.03659	-0.00588105
	0	0.0880357	0.00238387	0	0.0866379	0.0173223			RH_SalVentAttn_TempOccPar_2	0.580973	0.340781		0.53932	0.341194		-0.0416529	0.000413567
	0	0.0941866	0.0566888	0	0.0932292	-0.00149621			RH_SalVentAttn_TempOccPar_3	0.506746	0.327366		0.493254	0.325766		-0.0134922	-0.00160079
	0.00176104	0.163913	0.140914	0.00127176	0.160201	0.0921072			RH_SalVentAttn_PrC_1	0.632908	0.324788		0.484925	0.315185		-0.147983	-0.00960373
	0	0.158596	0.218657	0	0.158358	0.0410705			RH_SalVentAttn_FrOperIns_1	0.659075	0.331122		0.546994	0.323156		-0.112081	-0.00796641
	0.118776	0.338823	0.510555	0.070424	0.338342	0.180323			RH_SalVentAttn_FrOperIns_2	0.437055	0.314785		0.55281	0.318973		0.115754	0.00418821
	0	0.0553794	0.069184	0	0.0556924	-0.011119			RH_SalVentAttn_FrOperIns_3	0.643096	0.326358		0.553225	0.327252		-0.0898707	0.000893967
	0	0.294059	0.0784492	0	0.293442	-0.0199904			RH_SalVentAttn_FrOperIns_4	0.498612	0.333953		0.494062	0.332524		-0.00455085	-0.00142854
	0	0.0305398	0.0439913	0	0.0286524	-0.0930264			RH_SalVentAttn_Med_1	0.60202	0.330861		0.634136	0.335141		0.0321155	0.00428011
	0	0.353439	0.0464614	0	0.354988	-0.0396703			RH_SalVentAttn_Med_2	0.522531	0.324737		0.535706	0.326785		0.0131754	0.00204747
	0	0.0823722	0.0081774	0	0.083906	-0.0149898			RH_SalVentAttn_Med_3	0.495376	0.343533		0.51521	0.330242		0.0198339	-0.0132908
	0	0.428492	0.0805871	0	0.424537	-0.0807454			RH_Limbic_OFC_1	0.496364	0.318181		0.499428	0.320714		0.00306362	0.00253335
	0	0.138867	0.025459	0	0.136762	-0.0108105			RH_Limbic_OFC_2	0.546028	0.32341		0.567063	0.331306		0.0210352	0.0078963
	0	-0.104582	0.103588	0	-0.106823	-0.00316924			RH_Limbic_OFC_3	0.494553	0.33172		0.44262	0.325769		-0.0519331	-0.00595034
	0	-0.103493	0.0205336	0	-0.105237	0.00657867			RH_Limbic_TempPole_1	0.407701	0.303228		0.45712	0.321629		0.0494188	0.0184008
	0	0.380522	0.0369684	0	0.379081	0.0116436			RH_Limbic_TempPole_2	0.469989	0.321431		0.516299	0.32591		0.0463096	0.00447926
	0	-0.187783	0.04133	0	-0.190852	0.00242317			RH_Limbic_TempPole_3	0.562598	0.335341		0.637941	0.334218		0.0753424	-0.00112303
	0	-0.110231	0.0500578	0	-0.110979	0.0240239			RH_Cont_Par_1	0.503069	0.323583		0.520323	0.322658		0.0172538	-0.00092483
	0	-0.141736	0.0595141	0	-0.14529	-0.0196589			RH_Cont_Par_2	0.543171	0.335268		0.605834	0.332653		0.0626632	-0.00261563
	0	-0.00340467	0.125324	0	-0.00859966	-0.00493398			RH_Cont_Par_3	0.600689	0.333913		0.591597	0.331891		-0.00909203	-0.00202108
	0	0.303518	0.136822	0	0.301417	0.0049751			RH_Cont_Temp_1	0.490502	0.315626		0.522953	0.318599		0.0324506	0.00297313
	0.00712098	0.118329	0.25391	0.00534733	0.119053	0.0275953			RH_Cont_PFCv_1	0.600789	0.343436		0.644224	0.339168		0.0434349	-0.00426786
	0.134927	0.760287	0.576227	0.157197	0.760456	0.245222			RH_Cont_PFCl_1	0.515496	0.335497		0.499533	0.335168		-0.0159625	-0.000328817
	0.170958	0.243619	0.570248	0.156178	0.24337	0.212213			RH_Cont_PFCl_2	0.46937	0.301999		0.385595	0.307209		-0.0837756	0.00520966
	0	-0.0750006	0.0521265	0	-0.0777075	0.00030158			RH_Cont_PFCl_3	0.421499	0.31556		0.442725	0.318015		0.0212262	0.00245536
	0	0.179719	0.0162262	0	0.181822	0.0855632			RH_Cont_PFCl_4	0.522264	0.32847		0.516077	0.327431		-0.00618744	-0.0010391
	0	-0.0782365	-0.0317806	0	-0.0811137	0.0968097			RH_Cont_PFCl_5	0.493013	0.331997		0.479503	0.330015		-0.0135096	-0.00198115
	0	-0.0665546	0.0188247	0	-0.0660887	-0.0399039			RH_Cont_PFCl_6	0.502276	0.333577		0.577996	0.323044		0.0757196	-0.0105337
	0	0.349675	0.00171924	0	0.349221	0.0426013			RH_Cont_PFCl_7	0.569277	0.328663		0.592102	0.326248		0.0228254	-0.00241443
	0	0.242574	0.0736945	0	0.243698	-0.00120491			RH_Cont_pCun_1	0.551796	0.331134		0.553637	0.326437		0.00184117	-0.00469738
	0	-0.165968	0.033397	0	-0.167103	0.0455032			RH_Cont_Cing_1	0.490474	0.327205		0.577728	0.332389		0.0872539	0.00518349
	0	0.132448	0.0336063	0	0.13205	0.0234618			RH_Cont_Cing_2	0.441573	0.354634		0.570344	0.355078		0.128771	0.000443723
	0	0.0284052	0.0686782	0	0.0254963	0.0351043			RH_Cont_PFCmp_1	0.603733	0.331081		0.574822	0.330607		-0.028911	-0.000473339
	0	0.0503809	0.0553954	0	0.0500507	-0.0413768			RH_Cont_PFCmp_2	0.626213	0.342364		0.47453	0.321358		-0.151683	-0.0210056
	0	-0.0249278	0.0160825	0	-0.0289034	0.0215738			RH_Default_Par_1	0.570581	0.334048		0.539283	0.332002		-0.0312975	-0.00204568
	0	0.10859	0.0704573	0	0.107502	0.0355062			RH_Default_Par_2	0.539966	0.319826		0.596894	0.320937		0.0569281	0.00111077
	0	0.0205071	0.0602801	0	0.0189206	0.0195685			RH_Default_Par_3	0.531822	0.32756		0.536036	0.324356		0.00421372	-0.00320357
	0	-0.0182851	0.091046	0	-0.0201004	7.20701e-06			RH_Default_Temp_1	0.592471	0.329869		0.614948	0.334941		0.0224775	0.00507203
	0	-0.137125	0.119878	0	-0.138618	0.0243676			RH_Default_Temp_2	0.505668	0.32973		0.540624	0.323946		0.0349555	-0.00578374
	0	0.130339	0.213294	0	0.13031	-0.000319733			RH_Default_Temp_3	0.490731	0.313848		0.502292	0.308262		0.0115608	-0.00558612
	0.0237281	-0.0384936	0.511927	0.0213412	-0.0379569	0.124848			RH_Default_Temp_4	0.533539	0.319763		0.479081	0.31327		-0.0544571	-0.00649274
	0.297969	0.349013	0.795329	0.285058	0.347487	0.321465			RH_Default_Temp_5	0.5028	0.318791		0.516256	0.316241		0.0134564	-0.00255086
	0.0946154	0.0938223	0.662393	0.0874801	0.0952144	0.219284			RH_Default_PFCv_1	0.534455	0.326855		0.514266	0.327991		-0.0201891	0.00113568
	0	0.357029	0.0477067	0	0.355638	0.0686165			RH_Default_PFCdPFCm_1	0.511953	0.318586		0.407238	0.311189		-0.104715	-0.00739676
	0	0.675757	0.0213714	0	0.67719	-0.0127643			RH_Default_PFCdPFCm_2	0.599913	0.328859		0.577698	0.342916		-0.0222147	0.0140571
	0	-0.0228727	-0.0588584	0	-0.0245855	0.0161743			RH_Default_PFCdPFCm_3	0.62675	0.344747		0.631268	0.347455		0.00451766	0.00270862
	0	0.145721	-0.000564878	0	0.145677	0.0235302			RH_Default_PFCdPFCm_4	0.545591	0.330868		0.436466	0.317379		-0.109125	-0.0134895
	0	-0.054554	-0.0153355	0	-0.0552006	-0.0463904			RH_Default_PFCdPFCm_5	0.557409	0.327089		0.456383	0.312743		-0.101025	-0.0143456
	0	0.252833	0.0732407	0	0.254192	-0.0298495			RH_Default_PFCdPFCm_6	0.424153	0.314616		0.510602	0.316366		0.086449	0.00175028
	0	0.186846	0.0363537	0	0.183188	-0.0136137			RH_Default_PFCdPFCm_7	0.57883	0.3325		0.543976	0.321759		-0.0348535	-0.0107406
	0	0.0724782	0.0293994	0	0.0708639	-0.0238672			RH_Default_pCunPCC_1	0.602903	0.329349		0.618441	0.326623		0.0155377	-0.00272654
	0	-0.146475	0.0601531	0	-0.148641	-0.00272136			RH_Default_pCunPCC_2	0.499223	0.334485		0.525824	0.334739		0.0266012	0.000253544
	0	0.182911	0.0346895	0	0.181117	-0.0568845			RH_Default_pCunPCC_3	0.418282	0.320076		0.390669	0.319569		-0.0276137	-0.000507074
	0	-0.13646	-0.00606629	0	-0.140738	0.0178579
	0	0.0342883	0.0597631	0	0.0299505	-0.0174291
	0	-0.0827594	0.0527931	0	-0.0865564	-0.0601096
	0	0.167358	0.0613139	0	0.166192	-0.0254298
	0	0.206254	0.0998957	0	0.203599	-0.00717348
	0	0.133558	0.159636	0	0.13146	0.0487764
	0.0193967	0.28455	0.345473	0.0107396	0.283714	0.0489659
	0	0.171313	0.418594	0	0.170183	0.154636
	0	0.22774	0.344767	0	0.228302	0.0900541
	0.19456	0.184143	0.821653	0.174666	0.18511	0.272694
	0	0.0868584	-0.0448614	0	0.0847292	0.00120306
	0	0.102539	0.00145291	0	0.0997053	-0.00392116
	0	0.0667425	-0.024824	0	0.0654013	0.0679047
	0	0.0145117	0.0307908	0	0.0136784	-0.0422454
	0	0.173873	-0.0209253	0	0.170631	-0.0149637
	0	0.0737222	0.0292648	0	0.0704516	0.0322605
	0	0.128057	-0.0145935	0	0.129882	0.0431907
	0	0.354581	0.00309186	0	0.35666	0.0326121
	0	0.331143	0.0634444	0	0.330194	0.00253832
	0	0.191095	0.0521052	0	0.190173	-0.0277067
	0	0.350976	-0.0637519	0	0.350088	0.0808977
	0	0.199625	0.0498979	0	0.200136	0.00870592
	0	0.207486	0.0828702	0	0.205848	0.0457751
	0	0.162596	0.0459634	0	0.164397	-0.0749306
	0	0.12331	0.0496773	0	0.122004	-0.0240321
	0	0.1897	0.0937416	0	0.189182	0.0487115
	0	0.16834	0.168059	0	0.169274	0.04794
	0	0.52465	0.13697	0	0.52392	-0.0247984
	0	0.10549	0.164125	0	0.105552	0.0191159
	0.0167599	0.439737	0.247874	0.00627025	0.435187	0.0950544
	0	0.135956	0.297613	0	0.132847	0.047137
	0	0.135848	-0.0260897	0	0.133311	-0.00630957
	0	0.243022	0.0229043	0	0.244379	0.00723216
	0	-0.117299	-0.00954799	0	-0.116129	-0.0220961
	0	-0.0595204	-0.022881	0	-0.0609066	0.050533
	0	0.24651	-0.0755537	0	0.247226	-0.0387815
	0	0.136058	0.0464644	0	0.138795	0.039879
	0	0.0578871	-0.0285219	0	0.0565726	-0.0688607
	0	-0.0294339	0.0765004	0	-0.0294647	0.0319693
	0	0.161563	0.0503725	0	0.158322	0.0657171
	0	0.0634861	0.0816785	0	0.0629604	0.0661213
	0	0.0209361	0.0386938	0	0.0196029	0.0407697
	0	0.176554	0.144302	0	0.174848	0.00868305
	0	0.194335	0.108216	0	0.190574	0.0594011
	0	0.0896987	0.131715	0	0.0915546	0.0510687
	0	-0.158652	0.0805855	0	-0.157883	-0.0646458
	0	0.161718	0.179888	0	0.16236	0.00634935
	0.0023033	-0.160671	0.270846	0.00739561	-0.160549	0.0370462
	0	0.0347196	0.255627	0	0.034591	0.0528377
	0	-0.0870766	0.228807	0.00176195	-0.0862887	0.0485353
	0.0720619	0.466444	0.499353	0.0622941	0.467283	0.0723996
	0.0169319	0.327203	0.476384	0.0051974	0.328337	0.0381725
	0	0.128705	0.200644	0	0.125	0.0161724
	0	0.328146	-0.026105	0	0.327623	-0.015509
	0	0.559072	0.0343893	0	0.560374	0.064662
	0	-0.0467912	-0.0161348	0	-0.0482422	-0.0268272
	0	0.199124	-0.0178717	0	0.1998	0.0249475
	0	-0.0471345	-0.0549558	0	-0.0474669	0.00736533
	0	0.230467	0.0215943	0	0.23134	-0.0032609
	0	0.192052	-0.0138116	0	0.191439	-0.0487703
	0	-0.0481091	0.0712993	0	-0.049542	0.00309053
	0	-0.138319	0.0216691	0	-0.137795	0.0192957
	0	0.210637	0.0796666	0	0.210506	0.0876269
	0	-0.0962507	0.0486168	0	-0.0974423	0.0264118
	0	0.00671736	0.119969	0	0.00372734	-0.00442246
	0	-0.0331847	0.0893968	0	-0.0363952	0.0723089
	0	0.110546	0.101903	0	0.109742	0.0187277
	0	0.248324	0.0623905	0	0.247403	-0.0625726
	0	0.0875805	0.164368	0	0.0866334	-0.0279241
	0.0175471	0.313476	0.270178	0.0260617	0.313701	0.0558019
	0	0.12709	0.276609	0	0.127096	0.0492386
	0.00119256	0.253139	0.239261	0	0.252555	0.0992405
	0.0253004	0.104602	0.52431	0.0277908	0.104241	0.115764
	0.080861	1.06628	0.547183	0.0730888	1.06287	0.131826
	0	0.0629597	0.251141	0	0.0620302	0.0606743
	0.898791	0.327903	1.37879	0.817222	0.328798	0.595607
	0	-0.133031	-0.0103248	0	-0.133724	0.0629057
	0	0.102113	0.012114	0	0.100397	0.0180736
	0	-0.0525936	0.0134703	0	-0.0534485	0.0137428
	0	-0.112429	-0.026429	0	-0.115301	-0.00273737
	0	0.242002	0.01137	0	0.241407	0.0119511
	0	0.183726	0.0585132	0	0.179644	-0.0183434
	0	-0.164192	-0.0323186	0	-0.164593	-0.0237083
	0	0.133655	0.0870829	0	0.133804	0.0814714
	0	0.0226563	0.0596169	0	0.0228135	0.0111337
	0	-0.0507841	0.0501246	0	-0.0540584	0.01359
	0	0.0967096	0.0470099	0	0.0971209	0.00782177
	0	0.0438146	0.0270812	0	0.0461681	0.00629824
	0	0.0455257	0.0386077	0	0.0468337	0.00936471
	0	-0.085825	0.103542	0	-0.0840789	0.0509551
	0	-0.0707117	-0.0156039	0	-0.0712317	-0.0533869
	0	0.0784676	0.0709152	0	0.0822822	-0.0238799
	0.0257148	-0.0320834	0.184809	0.0130195	-0.0345029	0.0408792
	0	0.264888	0.143418	0	0.261997	0.0231259
	0	-0.0408245	0.156171	0.000316532	-0.0438682	0.122151
	0	0.523553	0.235908	0	0.521837	0.055777
	0	-0.0058798	0.174534	0.000989506	-0.00938842	-0.0100217
	0	0.357444	0.170433	0	0.354538	0.0494034
	0.0147333	0.261544	0.336951	0.0113532	0.26251	0.130546
	0.000489605	0.00971572	0.334999	0.0027744	0.00743664	0.119492
	0	0.294415	0.0277483	0	0.295797	0.129287
	0	0.292179	0.000570016	0	0.293563	0.0487974
	0	0.0714814	-0.00917147	0	0.0668069	-0.0160483
	0	0.0688415	-0.0179338	0	0.070934	-0.00123733
	0	0.118825	-0.0333999	0	0.116377	0.0060995
	0	-0.0108867	0.0800365	0	-0.0151929	-0.0853766
	0	0.0439898	-0.00658943	0	0.0462289	-0.0338863
	0	0.388844	0.0669237	0	0.38623	0.01113
	0	0.224672	0.0376771	0	0.222923	-0.0244346
	0	0.124096	0.0418757	0	0.125564	0.105564
	0	0.370551	-0.00445306	0	0.368958	0.0663007
	0	0.138931	0.0554973	0	0.138162	0.0295624
	0	0.178718	0.0716338	0	0.177976	0.0523227
	0	0.131971	0.0907677	0	0.133628	0.0408692
	0	0.05345	0.0699624	0	0.0495706	-0.00404579
	0	0.105618	0.13278	0	0.103361	0.0277028
	0.00354384	0.0628874	0.206285	0.00305614	0.0627733	0.0230395
	0	0.603584	0.206333	0	0.602139	-0.0131625
	0	-0.0297075	0.160132	0	-0.0305982	0.0494616
	0	0.234559	0.411556	0.000562882	0.231824	0.0677398
	0.097228	0.285589	0.650638	0.086061	0.28397	0.151442
	0.0490647	0.48881	0.486296	0.0746656	0.485989	0.254071
	0.000788419	0.212382	0.391969	0.000592462	0.213534	0.0298852
	0.176602	0.273569	0.499261	0.163499	0.274307	0.267084
	0.00102639	0.276743	0.180299	0.000440612	0.275011	0.0808185
	0	0.104848	-0.0271228	0	0.10494	0.0065006
	0	0.272061	0.00892661	0	0.27431	0.0577549
	0	0.0245214	0.0114546	0	0.0228218	-0.0077486
	0	0.081863	-0.0327274	0	0.0819773	-0.0466163
	0	0.00521354	-0.0514001	0	0.00433362	-0.0133924
	0	0.108331	-0.00356774	0	0.104341	-0.0345838
	0	0.0163141	-0.0125436	0	0.0168873	0.0287996
	0	0.182775	0.0443306	0	0.184396	-0.0420742
	0	0.0343674	0.0326635	0	0.0329563	0.0288632
	0	0.0968459	0.0665345	0	0.0945199	0.0446718
	0	0.19852	0.0432141	0	0.19869	-0.0416345
	0	0.0767883	0.0949991	0	0.0798171	0.0160771
	0	0.0699028	0.0462882	0	0.0687022	0.0543636
	0	-0.00521171	0.0739793	0	-0.00305417	0.0917332
	0	0.147264	0.00613138	0	0.148493	0.0171437
	0	0.0822137	0.103943	0	0.0862829	-0.0198536
	0.0224321	0.174478	0.205941	0.014324	0.176519	0.0288427
	0	0.377313	0.161469	0	0.377711	0.0700038
	0	0.0714836	0.139672	0	0.0703199	-0.0113383
	0	0.319678	0.335992	0	0.320417	0.00965097
	0	0.305957	0.343956	0	0.304775	-0.0134367
	0	0.382702	0.219713	0	0.382781	0.0350626
	0.198689	0.343661	0.789579	0.17555	0.343074	0.256223
	0.226374	0.414477	0.787452	0.210801	0.415571	0.316557
	0.0326565	0.462027	0.379765	0.0383398	0.461336	0.136571
	0.000960561	0.439437	0.326987	0.000417512	0.442241	0.0926159
	0	0.230925	0.012953	0	0.232877	0.0665728
	0	0.403891	-0.004663	0	0.40349	-0.00347532
	0	0.0916672	-0.00248561	0	0.0905683	0.0278572
	0	0.173786	0.00175435	0	0.17456	0.0435579
	0	-0.0331543	-0.00828463	0	-0.0362784	0.00341363
	0	0.140083	0.0891188	0	0.13758	-0.0502668
	0	0.310265	0.0177555	0	0.307568	-0.0179986
	0	0.191112	0.04417	0	0.189652	0.0923456
	0	-0.00784289	0.0655984	0	-0.0104145	-0.0634674
	0	0.304096	0.0280955	0	0.302768	0.0976311
	0	0.156648	-0.0570097	0	0.155862	0.118198
	0	0.14418	0.0303884	0	0.142356	0.062316
	0	0.0410594	0.0678748	0	0.0375808	0.109361
	0	0.112911	0.0624854	0	0.111228	0.00286646
	0	0.378851	0.0786967	0	0.378884	-0.0795441
	0	0.15368	0.112301	0	0.15583	-0.0430439
	0.00105399	0.417253	0.161104	0.00149368	0.418149	-0.000348845
	0	0.391545	0.156699	0.00046842	0.39047	-0.00214863
	0	0.250103	0.125333	0	0.247409	0.0294118
	0.00652028	0.110619	0.349987	0.00666227	0.112039	0.112294
	0.0476606	0.537269	0.565516	0.0397978	0.53724	0.160362
	0.185411	0.231128	0.53304	0.104801	0.233084	0.276102
	0	0.209647	0.256572	0	0.209035	0.0680816
	0.0145614	0.646982	0.338645	0.00471109	0.64986	0.165735
	0	0.0192739	0.15601	0	0.0183296	0.0700774
	0.584776	0.439862	1.11712	0.558845	0.441169	0.579653
	0	0.422675	0.231538	0	0.425943	0.0883496
	0	-0.0181929	0.0352284	0	-0.0190889	0.0112596
	0	0.0891468	-0.0104667	0	0.088777	0.0179618
	0	-0.0794414	-0.0247205	0	-0.0772414	-0.0642514
	0	-0.0491406	-0.00561589	0	-0.0484392	0.0199736
	0	0.327617	-0.0232231	0	0.327551	-0.0432203
	0	0.179888	0.0139274	0	0.179675	-0.012793
	0	-0.0481883	0.00031885	0	-0.0445219	-0.0663234
	0	0.00712286	0.0434734	0	0.0099848	0.0540859
	0	0.130729	0.0206439	0	0.131801	-0.0757615
	0	0.0180061	0.00164685	0	0.0182757	-0.00683853
	0	0.065081	0.0272908	0	0.0650603	0.0547961
	0	0.08864	0.0031674	0	0.0908335	0.0793552
	0	0.109152	0.0550322	0	0.109531	0.0268741
	0	-0.0152693	0.0446173	0	-0.0133305	0.0344002
	0	-0.103863	-0.00437192	0	-0.103451	-0.0498774
	0	0.089616	0.0648632	0	0.090831	0.00229574
	0	-0.041568	0.121718	0	-0.0416508	0.000444088
	0	0.173386	0.121309	0	0.173345	-0.0114209
	0	0.0827924	0.0925196	0	0.0851672	-0.00686099
	0	0.45758	0.185793	0	0.455886	0.0386105
	0	0.117371	0.245536	0	0.116473	0.00862683
	0.161539	0.405764	0.368866	0.144944	0.404539	0.2453
	0	0.4035	0.216725	0	0.402599	0.084627
	0	0.173359	0.261536	0.000262501	0.171922	0.148994
	0.00276303	0.509251	0.263017	0	0.509919	0.0936699
	0.106045	0.246832	0.403907	0.0993759	0.248009	0.160721
	0.0756322	0.438956	0.317727	0.0743695	0.44041	0.202464
	0.263119	0.105867	0.439246	0.236044	0.108075	0.293789
	0	0.178167	-0.025916	0	0.174594	0.0601874
	0	0.31054	-0.0127429	0	0.311669	0.0645975
	0	-0.0939637	-0.00893351	0	-0.0943311	-0.0143278
	0	-0.0328102	-0.0230917	0	-0.0323056	-0.0727257
	0	0.188128	-0.0516514	0	0.190077	0.02657
	0	0.0814014	-0.0506702	0	0.0836572	0.00217792
	0	-0.0158775	-0.0427023	0	-0.0191917	-0.0171781
	0	0.0293033	0.0479351	0	0.0290056	0.0782331
	0	0.0551665	0.0265438	0	0.0530116	-0.0129705
	0	0.0785581	0.0868202	0	0.0799348	0.0575298
	0	-0.0806096	-0.00288051	0	-0.0827083	-0.00403896
	0	0.180815	0.0289884	0	0.178351	0.0767398
	0	0.110411	0.0546118	0	0.107229	0.0378406
	0	0.190418	0.0705958	0	0.190856	0.0778276
	0	-0.0935745	-0.00736958	0	-0.0950689	-0.00398481
	0	0.181852	0.0671132	0	0.179568	-0.0155648
	0.00563444	-0.0358992	0.120962	0.00716813	-0.0340687	-0.0078738
	0	0.0434182	0.11673	0	0.044882	0.0044504
	0	0.0742536	0.0740378	0	0.077388	-0.045167
	0	0.296965	0.197309	0	0.297942	-0.0276908
	0	0.562159	0.233563	0	0.562307	0.0431262
	0.00546544	0.119365	0.2234	0.0232425	0.119054	0.0394919
	0.00586534	0.368896	0.386743	0.00330667	0.367096	0.0772325
	0.0276411	0.446803	0.40996	0.0293567	0.443912	0.174058
	0.00594365	0.0809223	0.264182	0.0056966	0.0817022	0.106274
	0.0137297	0.216782	0.235525	0.0199141	0.216791	-0.00357682
	0.40509	0.117821	0.647281	0.352648	0.119775	0.359255
	0.00880327	0.239714	0.199648	0.0116986	0.240425	0.117634
	0.388934	0.292571	0.364164	0.355266	0.292034	0.285715
	0.122591	0.414541	0.345103	0.117764	0.414889	0.111239
	0.183461	0.376653	0.406521	0.169087	0.376732	0.249786
	0.209427	0.545656	0.498108	0.18806	0.544085	0.242877
	0	0.453863	0.048496	0	0.453471	0.0660644
	0	-0.151144	0.100356	0	-0.152227	0.0649698
	0	-0.0396422	0.0851763	0	-0.0386516	0.046681
	0	0.232056	0.0980473	0	0.229847	-0.0515724
	0.0282312	-0.00971591	0.373306	0.0207484	-0.0115272	0.181985
	0	-0.066615	0.158749	0	-0.0659869	0.0800047
	0	0.087238	0.194242	0	0.086711	0.0853504
	0.0165667	0.0570821	0.255715	0.0121994	0.0556429	0.168545
	0	0.0446222	0.144394	0	0.0419644	-0.0162122
	0	0.0671452	0.205157	0.00045365	0.0640596	0.005094
	0.00972866	0.0377821	0.271355	0.00727055	0.0379414	0.0422024
	0	0.27765	0.229773	0	0.2789	0.0798844
	0	0.0809354	0.231156	0	0.0807171	0.119321
	0	0.144078	0.163282	0	0.144149	0.0739377
	0	0.157438	0.0811694	0	0.155257	0.0212674
	0	0.0697848	0.10489	0	0.0694152	-0.0306399
	0	-0.120407	0.046285	0	-0.120473	0.0235095
	0	0.234915	0.0241412	0	0.235065	-0.00189454
	0	-0.0288938	0.00640877	0	-0.030001	0.0526073
	0	0.0715788	-0.019689	0	0.071118	-0.0595236
	0	0.275309	-0.00149754	0	0.275314	-0.0195635
	0	-0.0886075	-0.034529	0	-0.089703	0.0124432
	0	0.188338	0.0325321	0	0.188084	0.00449706
	0	0.161719	-0.0354933	0	0.16076	-0.040505
	0	0.241435	0.041519	0	0.242658	0.0557613
	0	-0.0497537	0.00508653	0	-0.0483603	0.00967953
	0	0.123493	0.000912264	0	0.122372	0.0187296
	0	0.104317	0.175579	0	0.104565	0.0428372
	0	0.198212	0.174225	0	0.196706	0.103373
	0.111026	0.332791	0.366353	0.109112	0.331769	0.177368
	0	-0.0231657	-0.0179418	0	-0.0241419	0.0411958
	0	-0.160231	0.0112177	0	-0.161336	0.0359397
	0	0.0117884	0.0568486	0	0.0106341	-0.0593694
	0	0.118899	0.0894222	0	0.117581	-0.0223177
	0.0470125	0.491436	0.380667	0.0761458	0.492482	0.128549
	0	-0.0641072	0.0916374	0	-0.066431	0.0381633
	0	0.1997	0.106301	0	0.198338	-0.0633777
	0	0.183317	0.213333	0	0.182052	0.0210495
	0	0.0321147	0.0837008	0	0.0308945	0.0515105
	0	-0.0909344	0.102495	0	-0.0942066	-0.00767563
	0	0.154093	0.167758	0	0.150254	0.0497661
	0	0.435321	0.213598	0	0.433314	0.120141
	0	0.210921	0.288708	0	0.209836	0.117761
	0	0.35118	0.168781	0	0.349695	0.0453247
	0	0.191039	0.114224	0	0.188402	0.0441323
	0	0.134323	0.145213	0	0.131256	0.0212726
	0	-0.0383065	0.116662	0	-0.0388534	0.0818867
	0	0.403398	0.0998326	0	0.402212	-0.0241215
	0	0.17338	0.0238555	0	0.172028	-0.00586853
	0	-0.0762731	0.0314728	0	-0.0753739	0.0405544
	0	0.271044	0.0328605	0	0.270423	0.0929237
	0	-0.0592568	-0.0085944	0	-0.0616182	0.058222
	0	0.212953	0.097985	0	0.21238	0.00283835
	0	0.114985	0.0246488	0	0.113087	0.0245949
	0	0.29191	0.0721371	0	0.291897	0.057752
	0	-0.141543	0.0453781	0	-0.14183	0.0140759
	0	0.0652655	-0.0227548	0	0.0662784	0.0216948
	0.159922	0.19302	0.56292	0.156676	0.192292	0.277275
	0	0.0110406	0.0840645	0.00307585	0.0110665	0.0609236
	0	-0.141754	0.107056	0.00294482	-0.144137	-0.0279301
	0	0.16251	0.156239	2.41378e-05	0.16039	-0.0217926
	0	-0.0631466	0.0446932	0	-0.0620319	0.0268055
	0	0.156942	-0.0425878	0	0.156648	0.0082405
	0	-0.158091	0.0464106	0	-0.160783	0.0344416
	0	0.201566	0.09467	0	0.201309	-0.0177825
	0.00221845	0.197901	0.180862	0.00253672	0.192917	-0.00748418
	0	0.359676	0.17489	0	0.358121	-0.00736826
	0	0.192674	0.229565	0	0.189569	0.113661
	0.00428746	0.649077	0.242392	0.00461571	0.644606	0.00782934
	0.0229654	0.207587	0.204098	0.066814	0.206022	0.155696
	0.0315244	0.37768	0.327194	0.0145841	0.379844	0.0743958
	0.110301	0.24706	0.48594	0.123054	0.248216	0.119458
	0	-0.0447537	0.0985829	0	-0.0480551	0.108556
	0.0014331	-0.0850078	0.0423475	0.00124449	-0.0871561	0.0813323
	0	-0.135488	0.117695	0.00250075	-0.138701	0.0587854
	0	0.139527	0.0948018	0	0.137847	-0.0866517
	0	-0.122615	0.129818	0	-0.124908	-0.00161291
	0	0.000754422	0.111235	0	-0.00193423	-0.0070349
	0	-0.174016	0.0902984	0	-0.176657	0.0336561
	0	0.212767	0.125577	0	0.209679	0.0097833
	0	-0.0543882	0.100854	0	-0.0560355	0.0788717
	0	-0.0946431	0.101377	0	-0.0948986	0.0128097
	0	0.11162	0.208198	0	0.111388	0.0567644
	0	0.197486	0.0993834	0	0.197143	0.0739447
	0	0.150968	0.0958623	0	0.150126	0.0434264
	0	0.0452925	0.0541377	0	0.0431925	0.067336
	0	0.0964874	0.0818478	0	0.0982124	-0.0594663
	0	-0.127322	0.0847295	0	-0.125501	0.00169575
	0	0.0104976	0.0960278	0	0.0100041	0.0340525
	0	-0.00830944	0.108482	0	-0.0132416	0.106729
	0	-0.119256	0.047493	0	-0.119271	-0.0262858
	0	0.0501303	0.0475634	0	0.0515725	0.0297696
	0	-0.0427924	-0.0646377	0	-0.0453399	0.0225134
	0	0.0449051	0.0108201	0	0.044561	-0.0479354
	0	0.322052	-0.00231522	0	0.321819	0.0428569
	0	0.371332	0.0949554	0	0.370491	-0.00577102
	0	-0.0543765	0.0115221	0	-0.0528165	0.135074
	0	-0.0581219	0.00902522	0	-0.0588132	-0.024256
	0	0.0323471	0.0556663	0	0.032999	0.0193517
	0	0.0313142	0.0583261	0	0.0329806	-0.0150329
	0	-0.0544639	0.000422775	0	-0.0567817	0.0518723
	0	-0.0528445	0.0735632	0	-0.0503565	0.023519
	0	-0.0389638	0.084136	0	-0.0379973	-0.0720051
	0	-0.130357	0.0928434	0	-0.128656	0.0429518
	0	-0.0177799	0.13088	0	-0.0176526	-0.00667218
	0	-0.0489168	0.242653	0	-0.0457803	0.0066962
	0	0.0764064	0.427836	0.0096216	0.0762256	0.00634741
	0.00753633	0.145294	0.462839	0.00745002	0.142542	0.137011
	0.0434811	0.226956	0.542411	0.0316988	0.227118	0.0442573
	0.29549	0.601614	0.937658	0.291283	0.599799	0.170454
	0.0137798	-0.0372619	0.512829	0.0200891	-0.0365101	0.160426
	0	0.193481	0.205628	0.00214024	0.191738	0.031263
	0.0926315	0.354242	0.630909	0.0798676	0.355549	0.124202
	0.0717002	0.0227664	0.624064	0.0618754	0.0238572	0.121153
	0.00481813	0.41778	0.313226	0.00359395	0.413957	0.115422
	0	-0.00810179	0.292948	0	-0.0107482	0.0798713
	0.00964514	0.236467	0.436462	0.00796381	0.235239	0.0791959
	0	0.0247366	0.231302	0.00120879	0.0239879	0.0953866
	0	0.379346	0.113721	0	0.37976	0.0876134
	0	-0.0699296	0.223044	0	-0.0687793	-0.00522224
	0	-0.167024	-0.00217898	0	-0.167189	-0.0821713
	0	-0.128155	0.047308	0	-0.127993	0.0742596
	0	0.0594626	0.115037	0	0.0569485	0.00489905
	0	-0.0523225	0.000713568	0	-0.055379	0.0530146
	0	-0.0838304	0.025279	0	-0.0819503	0.0519516
	0	-0.120592	0.0215491	0	-0.120814	-0.0173614
	0	-0.0870708	0.0131445	0	-0.086863	0.0557761
	0	0.392918	-0.0145178	0	0.396155	-0.0206894
	0	0.0764374	0.0930668	0	0.0796345	-0.0320782
	0	-0.0727408	-0.0390532	0	-0.0718252	-0.00970826
	0	-0.059953	0.0373106	0	-0.0608888	-0.0220573
	0	0.12656	0.0314339	0	0.125968	0.0447833
	0	-0.007523	0.0521208	0	-0.00604602	0.0879188
	0	-0.00484755	0.0121091	0	-0.00485069	0.0447003
	0	-0.0140221	0.0866979	0	-0.0125445	0.0432618
	0	0.145276	0.0619186	0	0.143738	-0.00636837
	0	-0.00878584	0.080407	0	-0.00839704	0.0863939
	0	-0.287833	0.0987864	0	-0.288482	-0.00631289
	0	0.0364976	0.198946	0	0.0348876	-0.0272745
	0.0138115	-0.216834	0.307041	0.011888	-0.215552	0.0728356
	0	-0.114211	0.219478	0	-0.111337	0.0701538
	0	-0.0254478	0.223265	0	-0.0234296	0.129866
	0.014284	0.379546	0.445729	0.0181911	0.379599	0.044785
	0.0179458	-0.102611	0.374989	0.0184223	-0.100452	0.0357055
	0	0.041218	0.222599	0	0.0421157	-0.00599314
	0.180717	0.320678	0.691786	0.163203	0.321222	0.222488
	0.190341	-0.0438491	0.711705	0.182619	-0.0437442	0.209564
	0.149352	0.269928	0.574595	0.144721	0.275274	0.271916
	0.00630689	0.00618098	0.313204	0.00649994	0.00706773	0.0686178
	0.114594	0.0776136	0.560618	0.103682	0.0810567	0.165715
	0	-0.132013	0.244904	0	-0.129299	0.113455
	0	0.427039	0.204654	0	0.430003	0.0556703
	0.00407641	0.181209	0.276733	0.00831223	0.182327	0.12627
	0	-0.151252	-0.0179624	0	-0.151262	-0.000771358
	0	-0.277153	0.0337991	0	-0.275621	0.052129
	0	0.0619053	0.11264	0	0.0630296	0.0477185
	0.13827	0.321022	0.617814	0.130581	0.321836	0.29518
	0	-0.0843579	-0.0108232	0	-0.0866279	-0.0708328
	0	0.0649839	0.00826247	0	0.0657061	-0.0797419
	0	-0.026038	-0.0197068	0	-0.0266032	0.0319176
	0	-0.020386	0.00960157	0	-0.0225134	0.030229
	0	0.124645	-0.00298308	0	0.125347	0.0324083
	0	0.26691	0.0855991	0	0.26549	-0.0515783
	0	-0.131558	-0.0514323	0	-0.129011	-0.0408298
	0	0.0146921	0.0641019	0	0.0147952	-0.0150482
	0	-0.0393011	0.0643808	0	-0.0386875	0.0170156
	0	-0.027677	0.0954169	0	-0.0279901	0.0341979
	0	0.00979727	0.0218828	0	0.00878424	0.0706569
	0	-0.036686	0.0896573	0	-0.0334028	0.00927814
	0	-0.0472465	0.0743384	0	-0.0478549	0.0230481
	0	-0.199056	0.137157	0	-0.198626	-0.0306602
	0	0.100597	0.0101079	0	0.101684	-0.0211229
	0	0.0261507	0.0879643	0	0.030635	0.0677124
	0.0101715	0.117744	0.183388	0.0216621	0.118	0.0536197
	0	0.282	0.0914379	0	0.279541	0.0760381
	0	0.155688	0.132976	0	0.155648	0.0490205
	0	0.39362	0.237397	0	0.393062	0.0152406
	0.00117883	0.0648186	0.160563	0.0009131	0.0650536	0.00785701
	0	0.360257	0.159514	0	0.357907	-0.0295765
	0.000675384	0.190451	0.314673	0	0.19162	0.0253598
	0.00534023	0.0967967	0.316942	0.00446931	0.0975569	0.00684482
	0.219778	0.726194	0.853478	0.22121	0.725056	0.301806
	0.000210362	0.165905	0.144522	0.000492909	0.164344	-0.00115673
	0.00784026	0.556162	0.31987	0.0132469	0.5534	-0.0319642
	0	0.117588	0.121262	0	0.120686	0.0530317
	0	0.653847	0.230777	0	0.655252	0.0797094
	0	0.0114186	0.211454	0	0.0151461	-0.0358252
	0	-0.00966918	0.0214893	0	-0.0114066	0.0415296
	0	-0.0452668	0.0422164	0	-0.0466053	0.0129846
	0.00832331	0.0213097	0.241648	0.01035	0.0186779	0.0326014
	0.00345335	0.486121	0.349904	0.011764	0.483146	0.0796626
	0.190069	0.17973	0.635821	0.168765	0.184381	0.282511
	0	0.210703	0.0406063	0	0.20778	0.0135021
	0	0.194037	0.0566381	0	0.191586	-0.0536088
	0	0.0890559	0.110732	0.000894904	0.0875511	-0.052417
	0	0.0424328	0.0981444	0	0.0436284	-0.00419154
	0	0.204869	0.00628428	0	0.204355	-0.0249382
	0	-0.0587295	0.0304707	0	-0.0621347	0.0127568
	0	0.116928	0.0461147	0	0.116473	-0.0281215
	0	0.449508	0.057891	0	0.446446	-0.00962148
	0	0.383787	0.11649	0	0.379877	-0.0363829
	0	0.245156	0.111668	0	0.246004	0.0570471
	0	0.478196	0.1601	0	0.475449	0.0119022
	0.00434845	0.285879	0.0987465	0.00404784	0.286005	-0.0379869
	0.011771	0.388116	0.155341	0.0412872	0.38783	-0.0234791
	0.0257456	0.31116	0.233853	0.0184639	0.311339	0.0557579
	0	0.0545187	0.000750405	0.000803372	0.0506476	0.101733
	0	0.204589	0.031732	0	0.202577	0.0515722
	0	0.0682413	0.054708	0.000397943	0.0685656	-0.0194635
	0	0.457975	0.0189067	0	0.456323	-0.0855398
	0	0.0703218	0.0925174	0	0.0701744	-0.0195998
	0	0.325719	0.0914311	0	0.323792	0.00273312
	0	0.11473	0.06766	0	0.111751	-0.0401096
	0	0.609094	0.153605	0	0.603846	0.0134132
	0	0.183223	0.0642257	0	0.181231	0.0294672
	0	0.0416155	0.083444	0	0.0406863	-0.0643811
	0	0.193394	0.272038	0.00718439	0.191255	0.015065
	0	0.563454	0.0772335	0	0.56163	0.0384186
	0	0.255966	0.10455	0	0.255193	-0.0863636
	0	0.213797	0.0551551	0	0.212249	-0.00349339
	0	0.180615	0.172463	0	0.178929	-0.0459984
	0	0.161604	0.103415	0	0.161172	-0.0149332
	0	0.0418193	0.0512408	0	0.0396013	0.0641067
	0	0.20034	0.0407387	0	0.19708	0.0354487
	0.166525	0.303241	0.479906	0.187749	0.300302	0.19397
	0	0.0600674	0.118736	0	0.058471	-0.0193742
	0	0.0467258	0.123727	0.000132689	0.0472145	-0.020368
	0.0047431	0.0851014	0.227742	0.00294435	0.0812229	0.0789659
	0	-0.00647318	0.0013671	0	-0.00793031	-0.0583446
	0	0.118348	0.0573091	0	0.119792	-0.0159282
	0	-0.083411	0.0447919	0	-0.0858419	-0.0221144
	0	-0.039317	0.048601	0	-0.0412382	-0.0338186
	0	0.101196	-0.0125817	0	0.102457	0.00648835
	0	0.122623	0.0327814	0	0.122636	-0.00267331
	0	-0.13029	0.000964099	0	-0.129175	-0.0295184
	0	0.138094	0.142562	0	0.137425	0.00652445
	0	-0.00206005	0.0876634	0	-0.00277002	0.0597656
	0	-0.0465075	0.104704	0	-0.0496271	0.077045
	0	0.0864594	0.179851	0	0.0859477	0.0209209
	0	0.173261	0.0864107	0	0.17613	0.0605322
	0	0.106547	0.115118	0	0.107607	0.0336059
	0	-0.0630697	0.191864	0.000534504	-0.0627422	0.0332034
	0	0.0638277	-0.0289041	0	0.0637801	0.0507061
	0	0.202648	-0.00432218	0	0.206807	0.0923156
	0.000499387	0.0275139	0.110403	0.0025265	0.025539	0.0607411
	0	0.291503	0.0861597	0	0.287607	0.0291071
	0	-0.0203386	0.123957	0	-0.0223913	0.0323745
	0	0.526446	0.115588	0	0.525588	0.0459359
	0	0.0612693	0.0884753	0	0.0598169	-0.0120158
	0	0.289695	0.142731	0	0.286503	0.0490528
	0	0.318354	0.117626	0	0.319246	0.0229534
	0	0.099096	0.12022	0	0.0991845	0.0191637
	0.220517	0.706397	0.715936	0.200719	0.705161	0.219659
	0	0.206275	0.105504	0	0.204735	0.0376841
	0	0.552585	0.162983	0	0.553679	0.0567187
	0	0.113568	0.0707059	0.000488071	0.1147	-0.0245171
	0	0.441258	0.210679	0	0.441941	0.0985602
	0	0.0797416	0.132171	0	0.0823403	0.0346885
	0	-0.013781	-0.0165145	0	-0.0152647	0.0205594
	0	-0.0388843	-0.00640989	0	-0.0407313	0.0249996
	0.159195	0.0807207	0.499054	0.142058	0.0813857	0.145065
	0	0.438224	0.15752	0	0.435861	-0.00292275
	0.00546493	0.146953	0.251716	0.0047405	0.149946	0.0921376
	0.133761	0.791037	0.595639	0.131448	0.787644	0.166848
	0.195585	0.195825	0.526023	0.172604	0.19258	0.179768
	0	0.0867865	0.0150731	0	0.0864619	-0.0366412
	0	0.224696	0.0125462	0	0.22483	-0.0164545
	0	0.0144911	0.0127118	0	0.0113909	-0.0829154
	0	0.186684	0.0834292	0	0.185766	0.00753253
	0	0.23051	-0.0577773	0	0.228925	-0.0426658
	0	0.222817	0.048962	0	0.220233	-0.012305
	0	0.0149701	0.00140971	0	0.0111637	0.0211677
	0	0.105304	-0.049596	0	0.102662	-0.0453796
	0	-0.0142532	0.0170321	0	-0.016921	0.00144197
	0	0.204897	-0.00818954	0	0.205137	0.0730577
	0	-0.0216925	0.00929089	0	-0.0233989	-0.0223859
	0	0.148158	0.0048656	0	0.147971	-0.0617017
	0	0.187514	0.0231178	0	0.182508	-0.00572772
	0	0.186471	0.0560527	0	0.185344	-0.0158525
	0	0.153512	-0.0215953	0	0.150608	-0.0500647
	0	0.0389437	-0.0124322	0	0.0380484	-0.0813755
	0	0.271414	-0.0302578	0	0.270172	-0.0375388
	0	0.331128	-0.0197609	0	0.329495	-0.0719288
	0	0.299775	0.000785503	0	0.299216	-0.000530807
	0	0.228884	0.0407163	0	0.228433	0.0793085
	0	0.142059	0.0236007	0	0.142596	0.0164702
	0	0.275457	0.0831297	0	0.274842	0.0651425
	0	-0.0101619	-0.0089305	0	-0.00835121	0.0528787
	0	0.13502	0.0012968	0	0.133464	0.0521705
	0.00100793	0.0736298	0.173661	0.000832768	0.0705033	0.0354106
	0	0.166627	0.0299454	0	0.16446	0.0245152
	5.48182e-05	0.132568	0.0663952	0	0.131776	0.0398906
	0.000728831	0.278958	0.0298138	0.00229608	0.277303	0.0392386
	0.00816704	0.0810109	0.157446	0.00178729	0.0834908	0.0855034
	0	0.0216425	0.0917047	0	0.0231951	0.112368
	0	0.029738	0.0327573	0	0.0280056	-0.0165802
	0	0.0564116	-0.0409538	0	0.0545778	0.019654
	0.00924184	0.0872786	0.0935311	0.0125528	0.0878212	0.00143732
	0	0.173845	0.0487165	0	0.173714	0.00303529
	0	0.0194676	0.0654153	0	0.0203039	0.005521
	0	0.14134	0.151589	0	0.139956	-0.0153644
	0.425331	0.287233	0.379167	0.383032	0.287813	0.232986
	0.0250416	0.0795191	0.242728	0.0355717	0.0782706	0.0600249
	0	-0.12747	0.0249834	0	-0.127465	0.0010691
	0	0.0528071	0.0556334	0	0.0557004	-0.0187856
	0	-0.00714079	0.0198047	0	-0.00698173	-0.0435558
	0	-0.0839292	-0.00748858	0	-0.082737	0.0433128
	0	0.461609	-0.0341573	0	0.465907	-0.0547143
	0	0.229623	0.0958141	0	0.230311	-0.0152411
	0	-0.210938	-0.00146633	0	-0.20899	-0.0656848
	0	0.126988	0.0442669	0	0.125781	0.0800546
	0	0.0470624	0.0684888	0	0.0463787	-0.0227815
	0	0.0241639	0.0559808	0	0.0228039	0.041062
	0	0.0673229	0.115397	0	0.0639346	0.0471883
	0	-0.0618954	0.0259169	0	-0.0607122	0.0553435
	0	-0.0765356	0.0485813	0	-0.0753837	0.0718647
	0	-0.0769173	0.121049	0	-0.0763651	0.042639
	0	-0.119418	0.00913872	0.000366281	-0.121227	-0.00471216
	0	0.092821	0.0468972	0	0.0928859	0.0358422
	0.00923319	-0.0293453	0.119873	0.00994564	-0.0294047	-0.00326078
	0	0.187464	0.0973576	0	0.186207	-0.0116044
	0	0.105634	0.106911	0.000638593	0.108402	0.0130592
	0	0.515574	0.162266	0	0.514837	0.0214919
	0	0.0444196	0.153146	0	0.0442861	0.0263646
	0	0.344566	0.284427	0.000514901	0.341813	0.0883882
	0	0.175709	0.223948	0	0.176261	0.130863
	0	-0.00664089	0.222005	0	-0.00829516	0.0625057
	0.162879	0.554735	0.639731	0.11329	0.555582	0.130499
	0	0.248216	0.227242	0	0.244379	0.0616893
	0.0284034	0.232522	0.289628	0.0375823	0.232818	0.114178
	0	-0.0406782	0.194145	0.00175084	-0.0400972	0.0817524
	0.436356	0.58961	0.457356	0.388818	0.589489	0.319149
	0.108082	0.206175	0.289332	0.0996416	0.207238	0.232893
	0	-0.175525	0.00213814	0	-0.174583	0.0135991
	0	-0.0277331	0.0310964	0	-0.0309969	-0.0899752
	0	0.0887784	0.268585	0.000407347	0.0898062	-0.0272981
	0	0.348922	0.202595	0	0.348497	0.0620388
	0	0.424733	0.30438	0.000439611	0.429166	0.0281426
	0.024649	0.38474	0.477675	0.063485	0.385041	0.047365
	0.0953793	0.228941	0.43002	0.0644986	0.226487	0.167017
	0.349248	0.276502	0.729054	0.322271	0.275965	0.260186
	0.259865	0.0965275	0.299347	0.228622	0.099746	0.284096
	0	0.39961	0.0232	0	0.397947	0.0358779
	0	0.66208	0.0484566	0	0.66205	0.0523188
	0	-0.0363666	-0.0402915	0	-0.0376367	0.0389346
	0	0.353251	0.00852049	0	0.356326	-0.00127694
	0	-0.0131017	0.0150774	0	-0.0155087	-0.0574905
	0	0.267422	0.107339	0	0.268868	-0.0269726
	0	0.314691	0.0506054	0	0.311792	-0.00293027
	0	-0.0603804	0.0499711	0	-0.0631216	-0.0228578
	0	-0.158883	0.0995414	0	-0.161886	0.0435747
	0	0.267317	0.0866253	0	0.268012	0.0167744
	0	-0.187532	0.0307881	0	-0.19068	0.12165
	0	-0.00626625	0.0735647	0	-0.0103246	0.0665098
	0	-0.0560206	0.0939424	0	-0.0616525	0.107982
	0	0.202761	0.114614	0	0.201088	-0.0139413
	0	0.290926	0.0867291	0	0.290132	-0.0501531
	0	0.167618	0.134959	0	0.166193	0.0251317
	0	0.484869	0.303372	0	0.48751	0.118049
	0	0.135942	0.387833	0	0.137154	0.10315
	0	0.417057	0.298494	0	0.419459	0.110973
	0.0833268	-0.00285387	0.710808	0.130323	-0.00179541	0.25245
	0.377515	0.853961	1.12686	0.372843	0.851536	0.327403
	0.0357738	0.0185365	0.390278	0.061056	0.0183896	0.150942
	0	0.147142	0.361245	0	0.146091	0.0449581
	0.00186225	0.878416	0.400563	0.00422273	0.876414	0.104292
	0	-0.141833	0.148958	0	-0.14608	0.0702235
	0.111326	0.140419	0.710671	0.107747	0.139701	0.195056
	0	0.143397	0.256271	0	0.144185	0.0108248
	0.188684	0.566756	0.70404	0.174607	0.567338	0.265687
	0	0.0148683	0.260131	0	0.0130318	0.10402
	0	0.475399	0.160559	0	0.473264	0.0351087
	0	0.276592	0.03335	0	0.276614	-0.0116504
	0	0.266036	0.0909642	0	0.265429	0.00955554
	0.00144791	-0.150682	0.101484	0.00124702	-0.152218	0.0169504
	0	-0.0606054	0.426269	0	-0.0602055	0.0729759
	0	-0.124088	0.320745	0	-0.124353	0.108026
	0.00369168	-0.0508682	0.132499	0.0017051	-0.0496433	0.0433755
	0	0.0201276	0.0923707	0.00250729	0.0188893	0.0661391
	0.00138519	-0.0731905	0.077274	0.00203938	-0.0741817	-0.00669249
	0	0.175777	-0.0247856	0	0.175353	0.00544365
	0	-0.0916693	0.143238	0	-0.0926815	-0.0457773
	0	0.10422	-0.0417492	0	0.103956	0.0129532
	0	0.278864	0.00456071	0	0.281333	0.0266883
	0	-0.104822	0.00772303	0	-0.10413	0.174071
	0	0.0511682	-0.0488003	0	0.055256	0.0042573
	0	0.139661	0.00111237	0	0.142478	-0.066525
	0	0.113825	0.0210373	0	0.116842	-0.0480567
	0	-0.0570078	0.00581855	0	-0.0583746	-0.0241294
	0	-0.109039	0.00950835	0	-0.111048	0.00366466
	0	-0.075642	0.0143053	0	-0.0780647	-0.0258604
	0	-0.0257033	0.0319048	0	-0.024804	0.00822377
	0	-0.167191	0.0209326	0.00102501	-0.169868	0.128483
	0	0.0953842	-0.0337467	0	0.0932214	0.045923
	0	0.0293428	0.0463584	0	0.0275207	0.111621
	0	0.000159137	0.0345289	0	0.00115804	0.0129882
	0	-0.0930969	0.0545397	0	-0.0923743	-0.100942
	0	0.100279	0.0553745	0	0.100829	-0.0290583
	0	-0.053647	0.143281	0	-0.0518521	0.0453023
	0.000700951	0.0123431	0.117018	0.000852133	0.0120353	0.060212
	0	0.0300299	0.101023	0	0.0354081	-0.0310853
	0.00215249	0.306911	0.24969	0.00984902	0.305006	0.0886169
	0	0.35578	0.283096	0	0.356512	0.0821962
	0	0.0459455	0.165187	0.0110403	0.0427989	0.136536
	0	0.422892	0.0986599	0	0.421443	0.0185063
	0	0.315699	0.0701551	0	0.313903	0.022228
	0	0.191966	0.0166671	0	0.192766	0.00737419
	0.00064244	0.0994436	0.177559	0.000944596	0.0973452	0.103102
	0	0.217497	0.0417255	0	0.217931	0.0330256
	0.0656915	0.159546	0.240129	0.0621626	0.16177	0.156251
	0	0.482184	0.0942142	0	0.479986	0.00469393
	0	0.485437	0.0198955	0	0.483848	0.0481376
	0	0.137182	0.0284531	0	0.138571	0.061617
	0	-0.100674	0.00400857	0	-0.101388	-0.00644883
	0.000610669	-0.169171	0.0494405	0.00120603	-0.16914	0.0390517
	0	0.110325	0.196532	0	0.111743	-0.0485217
	0	0.300638	0.122423	0	0.302435	0.0746794
	0	0.187904	0.0273767	0	0.190506	0.00714301
	0	0.0272645	0.0989063	0.000227921	0.02376	-0.0381778
	0	0.160141	0.031241	0	0.161026	-0.0456347
	0	0.0148907	0.00457067	0	0.0172981	0.0152261
	0	0.309317	0.0493628	0	0.310051	0.00422913
	0.187827	0.277258	0.427772	0.177076	0.275891	0.313727
	0	-0.0732329	0.0620577	0	-0.07705	-0.0363759
	0	0.261214	-0.0126006	0	0.261161	-0.0365129
	0	-0.133975	-0.0609117	0	-0.135353	0.0674335
	0	0.131297	0.0204039	0	0.130246	-0.0131331
	0	0.600989	0.00113792	0	0.601037	-0.0114109
	0	0.749973	0.0622589	0	0.751409	0.00693076
	0	-0.144406	0.0222162	0	-0.146578	0.0571804
	0	-0.0488836	0.0331235	0	-0.0498121	0.0102449
	0	-0.090778	0.0837006	0	-0.0917918	0.0270109
	0	0.0631681	0.0604856	0	0.0667957	-0.0123161
	0	-0.24496	0.000108591	0	-0.246918	0.0197709
	0	-0.0571808	0.0369148	0	-0.056258	0.0302104
	0	-0.115363	0.0512002	0	-0.116257	0.026212
	0	-0.0872643	0.0677286	0	-0.087991	-0.00965274
	0	-0.0629241	0.095096	0	-0.0645939	0.0624857
	0	0.057409	0.181798	0	0.0581271	0.035461
	0	0.159597	0.40211	0	0.157782	0.0401322
	0.0347119	0.212233	0.543646	0.0360015	0.211733	0.0889787
	0	0.35886	0.377012	0	0.36124	0.0293322
	0.249003	0.524064	0.898266	0.238898	0.528777	0.355989
	0.0328379	0.156264	0.545711	0.0287038	0.156599	0.147877
	0	0.1806	0.173438	0	0.178693	0.0139459
	0	0.178783	0.273284	0	0.180329	0.0122596
	0	0.107802	0.278255	0	0.106652	0.0921664
	0	0.244153	0.122897	0	0.243353	0.040729
	0	0.0457697	0.292833	0	0.0418375	-0.0324688
	0	0.0908362	0.164376	0	0.0899222	-0.0336974
	0	0.0305929	0.257556	0	0.0289275	0.0570829
	0	0.301871	0.0809342	0	0.302617	0.0144275
	0	0.21994	0.0701856	0	0.221956	0.0125405
	0	-0.143791	0.0563705	0	-0.144864	0.0120281
	0	-0.0911814	0.0993771	0.000776366	-0.0907725	0.0254923
	0	-0.148486	0.0628488	0	-0.14916	-0.026028
	0.00160276	0.472652	0.463486	0.00235683	0.473795	0.0615947
	0	0.256374	0.259059	0.00402159	0.260027	0.00351727
	0	0.255695	0.118726	0	0.256636	-0.0434938
	0	0.0924493	0.0225058	0	0.0923069	0.0657163
	0	0.165635	0.0268514	0	0.167501	0.0689731
	0	0.273913	-0.0149851	0	0.276056	0.0678584
	0	0.388202	0.0826353	0	0.389737	0.078717
	0	0.175382	0.468	0	0.174746	0.0762946
	0.0137544	0.24255	0.243802	0.013045	0.244604	0.0747461
	0	-0.0280036	0.177239	0	-0.0280454	0.0151024
	0	-0.0535483	0.129399	0	-0.0551052	0.049981
	0	0.321208	0.13634	0	0.321545	0.066134
	0	-0.0834712	0.0430083	0	-0.0844289	-0.0437789
	0	-0.1094	-0.0148664	0	-0.114461	0.069362
	0	0.0542001	0.0105	0	0.0509137	0.0142683
	0	0.0307882	0.0168133	0	0.0316203	-0.0774502
	0	0.485497	0.211186	0	0.485755	0.041069
	0	0.0979737	0.0880068	0	0.0965778	0.0261773
	0	0.0239138	0.10728	0	0.0212743	0.0604663
	0	0.403675	0.10136	0	0.404551	0.0251913
	0	0.0584215	0.0307046	0	0.0577832	0.00882843
	0	0.00286934	0.0833103	0	0.00126041	-0.0276451
	0	-0.0122482	0.125638	0	-0.0154855	0.03529
	0.0103991	0.544152	0.433818	0.00683651	0.54321	0.17446
	0.230268	0.275193	0.863473	0.206208	0.278861	0.383718
	0.0550371	0.386961	0.473817	0.0536267	0.387043	0.241186
	0	0.326704	0.15069	0	0.322536	-0.00471804
	0.0307676	0.163731	0.244139	0.0374083	0.160361	0.0786141
	0	0.0350379	0.207568	0.00249871	0.03164	0.0384516
	0	0.03582	0.14967	0	0.0337836	0.0522479
	0	0.361657	0.0370404	0	0.361874	0.0648804
	0	-0.127748	0.215037	0	-0.127659	0.0844872
	0	0.0017417	0.212438	0	0.00180693	0.0269402
	0	0.119759	0.127149	0	0.118977	-0.0184036
	0	0.246335	0.130914	0	0.243438	0.106433
	0	0.227698	0.113723	0	0.23024	-0.000773062
	0	0.313547	0.13124	0	0.311431	0.0682511
	0	0.00761827	0.0679762	0	0.00886914	-0.0274133
	0	-0.172412	0.0703047	0	-0.173698	0.0718345
	0	0.0998129	0.191963	0	0.100857	0.11446
	0	0.486397	0.235076	5.04645e-05	0.484192	0.128459
	0	0.120429	0.0752306	0.00415233	0.114916	0.132264
	0.00716964	0.0678982	0.266782	0.0014617	0.0653172	0.116342
	0.00888659	-0.210152	0.183311	0.00656701	-0.207919	0.0663159
	0.00974281	0.185972	0.135524	0.0154228	0.185147	0.137078
	0	0.241339	0.0511002	0	0.238098	0.105105
	0	0.133894	0.0469001	0	0.131743	0.108473
	0	0.145269	-0.00848542	0	0.142996	0.0394928
	0	0.0929831	0.065841	0.00096283	0.0910044	0.116932
	0	-0.026159	0.125383	0	-0.0277758	0.0837046
	0	-0.172382	0.047448	0	-0.172978	0.0505071
	0	-0.044558	0.15949	0	-0.0466106	0.0249289
	0	-0.01205	0.0641652	0	-0.0102377	0.0387804
	0	0.185108	0.0653463	0	0.186277	-0.0370901
	0	0.0101956	-0.0287144	0	0.00896945	-0.0863184
	0	0.19236	0.02233	0	0.193973	-0.0067981
	0	-0.0282078	-0.00508198	0	-0.0304278	0.0536019
	0	0.416149	0.0791671	0	0.413234	-0.0253937
	0	0.0789323	0.0438705	0	0.0814549	0.0106583
	0	0.059147	0.0744235	0	0.0599698	0.0614243
	0	-0.0946273	-0.000324285	0	-0.0953462	0.0474695
	0	0.18099	0.0819436	0	0.179635	0.0524244
	0	0.00406631	0.00128616	0	0.00241473	0.00727736
	0	-0.0437003	0.0519245	0	-0.0430561	0.0239836
	0	-0.108918	0.0749043	0	-0.111165	0.0455297
	0	-0.111856	0.105138	0	-0.113696	-0.000662148
	0	0.411282	0.0817885	0	0.412642	-0.0105528
	0.0109539	0.10558	0.231688	0.0137248	0.10974	0.0301221
	0.0446748	0.586347	0.510533	0.0327004	0.587068	0.0913643
	0.0411917	0.346811	0.496095	0.0399386	0.344825	0.116148
	0.238652	0.573998	0.748706	0.22339	0.572392	0.388135
	0.0807878	0.259147	0.722356	0.0728853	0.258482	0.178053
	0	0.173849	0.38153	0	0.174681	0.0678304
	0	0.233396	0.140875	0	0.234344	0.0243137
	0.00495701	0.185224	0.349354	0.00787407	0.186277	0.0320977
	0.00243774	0.239623	0.34533	0.00318364	0.24116	0.0759626
	0	0.227628	0.224491	0	0.224353	0.0568365
	0	0.0882482	0.202911	0	0.0869708	0.0807639
	0	0.392739	0.241096	0.00157835	0.392304	0.0293805
	0	0.366488	0.165121	0	0.365425	0.0547317
	0	0.20837	0.101556	0	0.209205	0.00869693
	0	-0.157369	0.148829	0	-0.155842	-0.0800976
	0	0.0439505	0.0943394	0	0.0447364	-0.0193041
	0	0.168165	0.127917	0	0.169228	0.00460072
	0	-0.0103285	0.104728	0	-0.0150312	0.0334308
	0.200271	0.569389	0.784979	0.181412	0.566869	0.249987
	0.0113802	-0.0315137	0.324066	0.0172287	-0.0296797	0.138908
	0	0.451428	0.232842	0	0.449159	0.0462356
	0	0.0841639	0.0613583	0	0.0834475	-0.020829
	0	0.357699	0.141988	0	0.354415	0.00829719
	0	0.257124	0.00633459	0	0.255991	-0.0296822
	0	0.0846067	0.117834	0	0.0841284	-0.0232999
	0	0.193408	0.319598	0	0.194926	0.0391506
	0	-0.022234	0.147888	0	-0.0191572	0.0192866
	0	0.233115	0.369743	0	0.233232	0.0243488
	0.00787122	0.475784	0.249222	0.0237433	0.475733	0.111438
	0	0.0125721	0.0570634	0	0.0110551	0.0270876
	0	0.105346	0.0249538	0	0.105393	0.0804283
	0	0.091448	-0.0561164	0	0.0904521	-0.00145711
	0	0.0971469	0.0209477	0	0.0969996	-0.0167661
	0	-0.0451507	0.00500453	0	-0.0499811	0.121712
	0	0.164394	0.106945	0	0.163141	0.0368129
	0	-0.0758758	0.0210609	0	-0.07584	0.0341491
	0	0.252307	0.0267929	0	0.247454	-0.0714213
	0	-0.0901142	0.0812971	0	-0.0936833	0.0265988
	0	0.0270595	0.0803991	0	0.0242758	-0.0554321
	0	0.0220095	0.0234239	0	0.0215091	-0.0168226
	0	0.0540993	0.0529957	0	0.054372	-0.0222316
	0	-0.0778791	0.101488	0	-0.0810372	-0.00941754
	0	-0.0469987	0.0780443	0	-0.0519002	0.00144534
	0	0.519899	0.126988	0	0.521382	0.0190735
	0.00286038	0.422424	0.231247	0.00509031	0.425996	0.151992
	0.0013329	0.503286	0.297387	0.0041365	0.504557	0.0629851
	0.0030184	0.307362	0.223746	0.00486772	0.30385	-0.0458956
	0.00239023	0.353278	0.274866	0.00435681	0.354269	0.0774517
	0	0.144419	0.419667	0	0.142912	0.0752741
	0	0.0952662	0.230781	0	0.0939182	0.0220177
	0	0.199595	0.0498192	0	0.1995	-0.0041739
	0	-0.0949457	0.326655	0	-0.0933833	0.0453703
	0	0.06559	0.337361	0	0.067274	-0.0115047
	0.00496432	0.131426	0.237856	0.00627303	0.130167	0.00595069
	0	0.0770059	0.110131	0	0.0734178	-0.0442954
	0	0.204899	0.257539	0	0.207522	0.0761106
	0	0.30842	0.0642571	0	0.308993	0.0179456
	0	0.055806	0.0168349	0	0.0590512	-0.0309055
	0	-0.049594	0.103034	0	-0.0487304	-0.0124949
	0	0.070023	0.0279505	0	0.070776	0.0323997
	0	0.225774	0.0598491	0	0.223391	0.0465242
	0	-0.0785327	0.163677	0	-0.0819651	0.102369
	0.208118	0.140301	0.745688	0.195838	0.139254	0.324168
	0.00992908	-0.0825613	0.342927	0.0170579	-0.0814085	0.114772
	0	0.236308	0.305824	0.00419096	0.239246	0.0322439
	0	0.106728	0.0900082	0	0.102544	0.0804708
	0	0.199102	0.17562	0	0.197922	0.0195868
	0	0.257752	0.0231114	0	0.254314	0.0784073
	0	0.0816823	0.133776	0	0.0813835	0.0200514
	0	0.126682	0.155178	0	0.128186	-0.00339934
	0	-0.0108825	0.092119	0	-0.00781823	0.0173229
	0	0.154601	0.240688	0.00208102	0.152568	0.0123967
	0.0668799	0.625859	0.337143	0.10164	0.626739	0.260654
	0.0886494	0.545716	0.532586	0.110229	0.548716	0.282012
	0	-0.00728702	0.0960302	0	-0.00817792	-0.0172361
	0	0.0594004	0.0736875	0	0.0586206	-0.0413094
	0	0.21516	0.0982656	0.000436805	0.212361	-0.0689082
	0	0.0454104	0.0951172	0	0.0448075	-0.0229362
	0.00138574	0.0321344	-0.0176042	0.00138033	0.0279196	0.0467896
	0	0.198279	0.0469438	0	0.197125	-0.0187252
	0	-0.0157238	-0.00824341	0	-0.0167529	-0.0102445
	0.0136984	0.251752	0.105502	0.0124874	0.251537	0.145635
	0.00155228	-0.0629593	0.0603059	0.00160049	-0.0663381	0.0317202
	0	0.0401849	0.0930913	0.000789279	0.0375626	0.0151591
	0	0.108276	0.0988148	0	0.107815	-0.0366114
	0	0.0669592	0.0739647	0	0.0648522	-0.0103396
	0.00196046	-0.0596539	0.0923576	0.000840102	-0.0635694	0.0412145
	0.00561452	-0.0202433	0.120749	0.00379836	-0.0253069	0.0951632
	0.110499	0.733496	0.465149	0.0834539	0.733371	0.179611
	0.0211313	0.346776	0.389482	0.0247742	0.349819	0.196174
	0.0267703	0.588256	0.223886	0.0430213	0.589072	0.162241
	0	0.318878	0.0997786	0	0.314557	0.00566543
	0.00327392	0.29677	0.117869	0.00304301	0.296286	0.0658016
	0	0.171143	0.15851	0.000217834	0.168873	-0.0210914
	0	0.101598	0.106859	0	0.0997848	0.0478443
	0	0.270642	0.0942052	0	0.270813	0.0161718
	0	-0.110878	0.167427	3.07875e-05	-0.109579	-0.038707
	0	0.0647428	0.147711	0	0.0651274	0.00472582
	0	0.115103	0.0880731	0	0.115057	0.0224053
	0	0.0775021	0.0812021	0	0.0741111	0.0599015
	0.00117365	0.128935	0.0891107	0.00324534	0.131026	0.0129742
	0	0.363396	0.0409644	0	0.362937	0.0593345
	0	-0.0164936	0.0320309	0	-0.0146759	0.0309458
	0	-0.054394	0.063993	0	-0.0542445	0.0227897
	0	0.0941902	0.108269	0	0.093058	0.0231352
	0	0.304463	0.112338	0	0.303095	-0.0631388
	0.000556113	-0.0371038	0.0787723	0.00162545	-0.0417643	-0.0750319
	0	0.121104	0.159154	0	0.119008	-0.00943436
	0	-0.160924	0.131038	0	-0.158404	-0.038588
	0	0.207682	0.0863264	0	0.208565	0.0311373
	0.000140184	0.181925	0.0673951	0.000402181	0.17998	0.00404808
	0	0.161064	0.0037296	0	0.160661	0.0633586
	0	0.317609	0.0222117	0	0.315105	-0.0394764
	0	0.0614643	0.0600288	0.00021422	0.0620783	0.0125763
	0	0.120053	0.0729987	0	0.119967	-0.0136709
	0	-0.0809098	-0.0654737	0	-0.080177	-0.0649307
	0	0.163696	0.0906117	0	0.161919	0.0590502
	0.00351539	0.68685	0.240657	0.00280422	0.685877	0.0854333
	0.000278927	0.431268	0.140986	0.000381214	0.432832	-0.0141548
	0	0.780954	0.136627	0	0.782422	-0.03082
	0	0.119638	0.0576803	0	0.118615	-0.0554587
	0	0.111358	-0.0604164	0	0.113056	-0.00871335
	0	0.0877001	-0.0353769	0	0.0863207	0.127263
	0	0.0266873	-0.0216364	0	0.0272623	0.0199609
	0	-0.0803389	-0.0543495	0	-0.0816288	0.00545353
	0	0.0187922	0.0508028	0	0.0208469	-0.00844299
	0	-0.00757822	-0.0278886	0	-0.00804329	-0.00374646
	0	0.298828	0.00349948	0	0.296387	0.00126671
	0	0.0331576	-0.0174283	0	0.0299999	-0.0184636
	0	0.0336114	-0.0236918	0	0.0311313	-0.0198615
	0	0.153998	0.0151227	0	0.153225	0.00677873
	0	0.134494	0.0192805	0	0.133888	-0.00991393
	0	0.0771895	0.0128556	0.000744107	0.0727715	0.0333815
	0	0.194231	0.00197491	0	0.191707	0.0300345
	0	0.657135	0.145998	0	0.657843	0.0745531
	0.0195265	0.678155	0.212495	0.0160413	0.680556	0.0665589
	0.0191263	0.466544	0.346223	0.0214451	0.467008	0.109019
	0	0.231651	0.311123	0	0.22821	0.0566744
	0	0.117281	0.208909	0	0.116604	0.0340416
	0	0.0526438	0.385594	0	0.0541473	0.0648418
	0	0.12197	0.275428	0	0.121218	0.112984
	0	0.173106	0.0852259	0	0.174572	-0.0104912
	0	0.0733023	0.117154	0	0.0751806	0.0176318
	0	0.111449	0.119781	0	0.111591	0.0683943
	0	0.0236723	0.0808277	0	0.0254103	-0.0492328
	0	0.094296	0.10918	0	0.0928251	-0.0760347
	0	0.156874	0.0385918	0	0.159572	0.0534513
	0	0.257074	0.0718197	0	0.257602	-0.0303184
	0	-0.0148229	0.0633501	0	-0.012695	-0.0463233
	0	0.0114868	-0.0210617	0	0.0114465	-0.00720612
	0	0.105797	-0.00762361	0	0.103559	0.0368289
	0	0.266478	-0.00272279	0	0.264107	0.0349676
	0	-0.0802769	0.00670428	0	-0.0828641	-0.0318287
	0	0.00799543	0.269993	0	0.0104068	0.0436658
	0	-0.129172	0.140821	0	-0.128485	-0.0769829
	0	0.0513486	0.103745	0	0.0538777	-0.0063573
	0	0.136563	0.0459744	0	0.134275	0.0100811
	0	0.178596	0.0458966	0	0.179959	-0.0321784
	0	0.105987	0.0183107	0	0.102764	-0.0159701
	0	-0.0128271	0.045209	0	-0.0123311	0.0288814
	0	0.153568	0.268378	0	0.153415	0.0208487
	0	-0.0274405	0.186701	0	-0.0269691	0.0127822
	0	-0.0295039	0.388779	0.00547854	-0.0296593	0.102294
	0.0023084	0.379272	0.135956	0.000807081	0.379709	0.0218607
	0	0.293723	0.223117	0	0.295994	0.0525337
	0	0.583587	0.11399	0	0.583875	0.0507162
	0.0160527	0.588115	0.221019	0.0316441	0.590206	0.0558387
	0	0.138694	0.067415	0	0.138826	0.0317541
	0	0.436897	-0.00820534	0	0.440126	0.0302261
	0	-0.0806247	-0.00699296	0	-0.0813389	0.0813315
	0	0.309253	-0.0103894	0	0.311598	0.0511772
	0	0.0271207	-0.060596	0	0.02725	-0.00492632
	0	0.261229	0.0420851	0	0.260984	-0.0223222
	0	0.0507104	0.0211158	0	0.0487627	0.0399206
	0	0.0473495	0.0457298	0	0.0455901	0.0426684
	0	-0.256603	0.0481982	0	-0.259417	-0.0621552
	0	0.22879	0.0552696	0	0.228727	-0.0269667
	0	-0.249529	0.0411052	0	-0.251403	0.0295366
	0	-0.0482909	0.0255881	0	-0.0471898	0.0540554
	0	-0.126978	0.0455608	0	-0.128449	0.00820752
	0	0.141058	0.0829759	0	0.137293	-0.0560536
	0	0.322825	0.136158	0	0.321862	0.0533685
	0.0057397	0.400184	0.220483	0.00571341	0.400486	0.0266641
	0.133222	0.791615	0.592537	0.124073	0.791051	0.154462
	0.129245	0.212101	0.681129	0.143871	0.210871	0.222513
	0.0138166	0.593114	0.433235	0.0106145	0.592511	0.122635
	0.161294	0.0413406	0.770758	0.164682	0.0437672	0.294728
	0	0.295615	0.426141	0	0.295548	0.0821229
	0	-0.0275169	0.13038	0	-0.0286444	-0.0493426
	0	-0.0228894	0.21925	0	-0.022308	0.033254
	0	0.262046	0.222958	0	0.262105	0.0282304
	0	-0.0256098	0.12979	0	-0.0269078	0.0518974
	0	-0.00347702	0.173302	0	-0.00508407	-0.052118
	0	0.0528446	0.149384	0	0.054258	-0.0381967
	0	0.274953	0.149107	0	0.275047	0.0024108
	0	-0.0661011	0.0910162	0	-0.0666952	0.000492827
	0	0.100742	0.106706	0	0.103465	0.0258296
	0	0.0826256	0.0358449	0	0.0829118	-0.0271361
	0	0.202298	0.0436358	0	0.200765	0.113645
	0	-0.262865	0.104578	0	-0.263936	-0.0599001
	0	0.0301751	0.4601	0	0.0310643	0.0421493
	0	-0.0810583	0.233888	0	-0.0781925	-0.0173578
	0	-0.00794521	0.122134	0	-0.00788305	0.00162122
	0	-0.0143406	0.0554267	0	-0.0135615	0.00732366
	0	0.019109	0.0846406	0	0.0172722	0.0653115
	0	0.23934	0.0224389	0	0.240795	-0.0218005
	0	0.0203197	0.0913955	0	0.0220999	-0.00966387
	0	0.474728	0.388164	0	0.477695	0.0404056
	0.000870469	0.065467	0.196761	0.0011435	0.0691728	-0.0272868
	0.109073	0.246375	0.686035	0.149634	0.24687	0.28831
	0.00360491	0.100213	0.17904	0.00149461	0.0987937	-0.00502151
	0	0.338764	0.402788	0.00126425	0.339228	0.0648024
	0	0.385648	0.202744	0.000483521	0.38492	-0.0315319
	0.00922053	0.262861	0.179316	0.00379233	0.262517	0.0759943
	0.0936845	0.337822	0.588382	0.103456	0.335647	0.232761
	0	0.0324327	0.0222283	0	0.0334719	-0.00900093
	0	0.11081	-0.0507712	0	0.111228	-0.0582654
	0	0.1033	-0.0697017	0	0.101639	0.0407672
	0	0.102091	-0.0680727	0	0.102599	0.0495073
	0	-0.0560521	-0.00991416	0	-0.059853	-0.0532902
	0	0.214945	0.0353931	0	0.212933	-0.0154012
	0	0.165094	0.0641452	0	0.165731	-0.0348758
	0	0.147834	-0.0276163	0	0.146584	0.0384997
	0	0.0404108	0.0206926	0	0.0374289	-0.0274523
	0	0.158855	-0.0100603	0	0.157476	-0.0297899
	0	0.142101	-0.0414967	0	0.140712	0.0747937
	0	-0.0209978	0.0230557	0	-0.0195057	0.0523789
	0	-0.0241712	-0.00239087	0	-0.0258235	0.0139451
	0	0.0646589	0.0147152	0	0.0650093	-0.0551245
	0	0.553	0.0939777	0	0.553234	0.0728244
	0	0.268736	0.161312	0	0.271826	-0.0340689
	0.0026072	0.505017	0.408241	0.00262247	0.505745	0.0943788
	0.179042	0.231872	0.594638	0.161739	0.228	0.194458
	0	0.287855	0.304973	0	0.283784	0.0506891
	0.0520512	0.0328607	0.633414	0.0335033	0.0326834	0.202664
	0	0.0661584	0.364338	0	0.0665217	0.0850888
	0	0.260196	0.127615	0	0.2597	0.00790403
	0	-0.0420193	0.182259	0	-0.0410985	0.00071229
	0	0.130792	0.195342	0	0.133081	0.0107604
	0	0.0477166	0.129883	0	0.0455052	-0.0413409
	0	0.0381537	0.148337	0	0.0363884	-0.0518841
	0	0.205556	0.0955893	0	0.205861	-0.0181279
	0	0.306872	0.129843	0	0.305895	0.0142573
	0	0.0272	0.0527516	0	0.0279028	0.0109879
	0	-0.188243	0.0446033	0	-0.188049	0.0489308
	0	-0.0246575	-0.00940075	0	-0.024489	-0.0231846
	0	0.208746	0.0053394	0	0.208088	-0.0364882
	0	0.0188839	0.0525541	0	0.0156061	0.000894981
	0.000679755	0.25198	0.386254	0.000886524	0.252606	0.0563781
	0	-0.117682	0.186125	0	-0.117395	-0.00561663
	0	0.185538	0.113693	8.92202e-05	0.186352	0.0184214
	0	0.0687498	0.0321865	0	0.0658705	0.0318752
	0	0.146733	0.0773693	0	0.144945	0.0314022
	0	0.161698	-0.0212711	0	0.159931	0.000441409
	0	-0.014506	0.0634198	0	-0.0157395	0.038135
	0	0.159766	0.332513	0	0.161013	0.0232436
	0.014942	-0.149235	0.207531	0.0168998	-0.148768	0.0153212
	0.113182	0.0683899	0.610941	0.100173	0.0668561	0.206866
	0	0.393775	0.0864808	0	0.393379	-0.00636995
	0	0.464992	0.326675	0	0.464572	0.0707254
	0	0.33632	0.154214	0	0.337722	0.00483812
	0	0.41253	0.138401	0	0.413456	0.000883751
	0.11626	0.575856	0.654449	0.11699	0.577588	0.243458
	0.20089	0.212356	0.849907	0.187518	0.212286	0.304854
	0	0.124828	0.0614717	0	0.123509	0.0610472
	0	0.234814	-0.0608869	0	0.232107	0.0790231
	0	-0.012722	-0.0411939	0	-0.0153682	0.0240269
	0	0.0344877	-0.0545552	0	0.0338882	-0.0328341
	0	0.222653	-0.0236009	0	0.218807	-0.0202282
	0	0.225096	0.0566015	0	0.220961	-0.0152704
	0	-0.0225675	-0.00309588	0	-0.0235029	-0.0252376
	0	0.312714	-0.00511143	0	0.312256	0.118017
	0	0.133609	0.0242691	0	0.133797	-0.0396109
	0	-0.0256314	0.00585902	0	-0.0267199	-0.0127871
	0	0.240477	-0.0159591	0.000395346	0.240849	0.0478495
	0	0.0756448	-0.00936197	0	0.0772889	-0.0337157
	0	0.116848	0.00885474	0	0.116539	0.0451546
	0	0.0148565	-0.0057812	0	0.0159912	0.0253074
	0	0.0885212	0.09181	0	0.0861571	0.0632811
	0	0.103132	0.108378	0	0.10521	0.0188154
	0	0.118539	0.164867	0	0.116868	0.0882482
	0	0.640178	0.210329	0	0.63652	0.0547591
	0	0.0527782	0.186852	0	0.0497755	-0.0576163
	0	0.403296	0.294234	0	0.401877	0.0258746
	0	0.0551298	0.226527	0	0.0512775	0.0665463
	0	0.424657	0.0375424	0	0.423661	0.0147063
	0	0.266286	0.0569975	0	0.265691	0.099249
	0	0.0583459	0.0884483	0	0.0569175	0.0781678
	0	0.422807	0.0249132	0	0.421304	-0.0520118
	0	0.52095	0.123254	0	0.520919	0.0300816
	0	0.418927	0.0417225	0	0.419725	0.0880181
	0	0.271882	0.127549	0.00165037	0.270182	0.0813796
	0	0.309984	0.0222679	0	0.311278	0.0577709
	0	-0.0354863	-0.0171073	0	-0.0351934	0.00427621
	0	0.0302181	-0.00236646	0.00117715	0.0279504	0.0610454
	0	0.0499106	0.0260914	0.00212603	0.0462951	0.0692722
	0	0.170993	0.000740336	0	0.171049	0.0825908
	0	0.483861	0.207016	0	0.480906	0.0904106
	0	0.0389907	0.102589	0	0.0423961	0.131835
	0	0.43813	0.0532632	0	0.434725	0.0344431
	0	0.3906	-0.0159923	0	0.388634	0.0296626
	0	0.451047	-0.0321606	0	0.448511	0.0188992
	0	0.234227	-0.0394976	0	0.232553	0.0664666
	0	0.25066	0.0232546	0	0.252146	0.135757
	0	-0.0349626	0.252874	0	-0.0379991	0.0165036
	0	0.0444185	0.146072	0.000885016	0.0446623	0.0777729
	0	0.310997	0.261822	0	0.309013	0.117389
	0	0.337623	0.0878754	0	0.336097	0.0689645
	0	0.407888	0.189305	0	0.405297	-0.0400431
	0	0.252097	0.109554	0	0.24882	0.0694122
	0	0.241884	0.113041	0	0.23848	0.031914
	0.0137297	0.172573	0.38083	0.0189209	0.172348	0.122898
	0	0.0542241	0.270402	0	0.0508199	0.00682005
	0	0.279349	0.311557	0	0.276926	0.105282
	0	0.102612	-0.0168135	0	0.105377	0.0584943
	0	0.12156	-0.00430088	0	0.12354	-0.0426242
	0	0.00715461	0.0253574	0	0.00638921	-0.00803915
	0	0.00302635	-0.00167668	0	0.00408335	0.0262281
	0	0.0874297	-0.0972542	0	0.0831009	-0.0216839
	0.000638143	0.1266	0.0949847	0.000697296	0.126013	0.0253179
	0	0.0680137	-0.011381	0	0.0706427	-0.0503856
	0	0.3201	-0.0167448	0	0.318874	-0.0528753
	0	0.24945	0.0377893	0	0.246277	0.0396617
	0	0.163487	0.0574989	0	0.16001	0.0741092
	0	0.281666	0.00239655	0	0.27992	0.0832668
	0	0.0838849	0.0169598	0	0.0828028	-0.08612
	0	0.129435	0.0478541	0	0.127136	0.0102185
	0	0.205636	0.0669648	0	0.206753	-0.0140738
	0	0.222224	0.0658828	0	0.22556	-0.0470461
	0	0.245886	0.0962986	0	0.247537	0.0144205
	0	0.235146	0.148362	0	0.239369	0.0163798
	0.0026801	0.324198	0.148011	0.0061374	0.321685	-0.079615
	0	0.118518	0.164856	0	0.118786	-0.0792721
	0.000844971	0.232376	0.254424	0	0.22698	-0.0114165
	0	0.0448714	0.222647	0	0.0456699	-0.0333496
	0.148988	0.557933	0.458447	0.140267	0.5555	0.172205
	0	0.077349	0.146872	0	0.0756367	0.0622189
	0	0.00392138	0.15203	0	0.00741905	-0.0253447
	0	0.205428	0.135935	0	0.201102	-0.033157
	0	0.291464	0.219955	0	0.290926	0.0946547
	0	0.240077	0.132483	0	0.240525	-0.00438676
	0.00185966	0.166682	0.241978	0	0.168489	0.0674455
	0	0.156409	0.164355	0	0.152659	-0.0318578
	0	-0.0232938	0.12865	0	-0.0227346	-0.0604516
	0	-0.101369	0.0482723	0	-0.0988446	2.91584e-05
	0	0.163896	0.0503923	0	0.165716	-0.0305699
	0	0.071867	0.146825	0	0.0666877	0.0128584
	0	0.246346	0.184133	0	0.243873	-0.0266791
	0	-0.0323787	0.174535	0	-0.0341146	0.00643106
	0	0.163652	0.11748	0	0.161122	-0.0547899
	0	0.352131	0.242816	0	0.347665	0.122012
	0	0.200886	0.146692	0	0.196335	0.027891
	0.00125014	0.155903	0.158686	6.84113e-05	0.155183	0.0968474
	0	0.206068	0.216924	0	0.201514	0.0400232
	0.00366379	0.0349033	0.306209	0	0.0385583	0.0613823
	0.122828	0.0206407	0.320772	0.132307	0.0164963	0.230382
	0.00358385	0.115183	0.197072	0.00397751	0.111737	-0.0109086
	0	0.342196	0.0461204	0	0.342806	0.0250578
	0	0.27048	0.179988	0	0.271504	-0.0317358
	0	0.236934	0.0976174	0	0.236937	0.0613671
	0	0.246648	0.0909924	0	0.247599	-0.0253609
	0	0.343549	0.169189	0.000133411	0.346247	-0.0285351
	0	0.101977	0.173806	0	0.104592	-0.0758374
	0.0083132	0.557903	0.183937	0.00957157	0.561619	-0.0626211
	0	0.382807	0.139145	0	0.382666	0.0743565
	0	0.186233	0.0134031	0	0.185727	-0.0269099
	0	0.110654	0.010213	0	0.109093	0.0640936
	0	0.177161	0.00846194	0	0.176694	0.0402071
	0	0.0514467	0.0147927	0	0.051456	-0.0297536
	0	0.0036462	-0.0583469	0	0.00214556	0.0559365
	0	-0.0680946	0.08359	0	-0.069908	0.0407361
	0	0.247169	0.0355139	0	0.246788	0.0217607
	0	0.202249	-0.00792138	0	0.20123	-0.000264892
	0	0.474885	0.0613344	0	0.47353	-0.066414
	0	0.17988	0.0280895	0	0.178667	-0.0453488
	0	0.526413	0.0366755	0	0.525771	0.101691
	0	0.292108	0.0366031	0	0.293696	0.0169467
	0	0.445959	0.044236	0	0.444499	0.0720979
	0	0.142658	0.0922127	0	0.142481	0.0104408
	0	0.165438	-0.0114254	0	0.164003	0.033376
	0	0.175635	0.0651157	0	0.176647	0.0571554
	0	0.0367763	0.124179	0.000917582	0.0341333	-0.00488788
	0	0.258672	0.113686	0	0.256961	-0.0508019
	0	-0.0213116	0.0717049	0	-0.0231953	-0.0703635
	0	0.106367	0.16467	0.000373065	0.104108	-0.00224875
	0	0.102088	0.215467	0	0.100569	0.0753929
	0.208772	0.409381	0.551711	0.19068	0.404286	0.242708
	0	0.247041	0.171765	0	0.245423	0.0388347
	0	0.155206	0.180786	0	0.154484	0.161198
	0.0136952	0.217652	0.327306	0.0310732	0.218263	0.0410503
	0.0166577	0.369662	0.293315	0.0394244	0.370918	0.148522
	0.0510865	0.425663	0.271239	0.0565372	0.42379	0.181631
	0.0146298	0.213419	0.300418	0.0113016	0.214258	0.183857
	0.198213	0.325042	0.428014	0.177541	0.323915	0.28751
	0.103301	0.0749253	0.29516	0.101344	0.0769082	0.227658
	0	0.209197	-0.0363413	0	0.208378	0.017865
	0	0.121824	0.000136246	0	0.119511	0.00144737
	0	0.356492	0.214031	0	0.354437	-0.0270077
	0	0.0502917	0.122136	0	0.0471345	0.0972697
	0	0.0521354	0.20816	0	0.0549292	0.0383686
	0	0.247504	0.243273	0	0.246265	0.0173071
	0	0.404426	0.328817	0.00169329	0.399318	0.126036
	0.002715	0.288369	0.315524	0.00774925	0.287142	0.0101472
	0.325387	0.058332	0.322307	0.306968	0.0539088	0.30569
	0.309218	0.112864	0.621542	0.29155	0.111578	0.327986
	0.0142605	-0.00502837	0.220907	0.0266468	-0.0070457	0.0915911
	0.00749521	0.108512	0.0641825	0.0112235	0.107944	0.0432449
	0	-0.11404	0.101654	0	-0.114342	0.0364905
	0	0.242813	0.0390014	0	0.241908	0.100223
	0.00228236	0.187642	0.0810004	0.00218379	0.185913	-0.0488242
	0	0.0289057	0.0173505	0	0.0287191	-0.0244245
	0	0.0261809	0.0531508	0	0.0251158	-0.0443661
	0	0.117106	0.0322176	0	0.116456	-0.00771164
	0	-0.125088	0.118006	0	-0.126284	-0.0275767
	0	0.0843924	0.0813153	0	0.0800265	-0.0410152
	0	0.306503	0.0160984	0	0.304814	0.130092
	0.0786901	0.194844	0.324943	0.0575266	0.190754	0.13606
	0	0.0793899	0.0256238	0	0.078117	0.0264415
	0	0.0804505	0.0555235	0	0.0833311	0.0219103
	0	-0.134035	0.0655868	0	-0.13145	0.102072
	0	-0.10742	-0.00180677	0	-0.105547	0.0234322
	0	0.426569	-0.0227073	0	0.428923	0.0593181
	0	0.0201503	0.029496	0	0.0234734	-0.0462968
	0	0.0187987	0.00933272	0	0.0201424	-0.0382821
	0	0.071403	-0.0155323	0	0.0712899	-0.0593808
	0	0.28812	0.0546276	0	0.286288	-0.0248421
	0	0.0291778	0.0470145	0	0.0312373	0.049179
	0	0.110878	-0.00906137	0	0.110745	0.0274765
	0	0.127229	0.0313898	0	0.125449	-0.0352268
	0	0.231744	0.0604453	0	0.231273	0.00790227
	0	0.24343	0.0525058	0	0.245458	0.0251416
	0	-0.24834	0.0454081	0	-0.247561	-0.0435482
	0	0.24969	0.0742487	0	0.247409	0.00570492
	0	-0.185716	0.0915779	0	-0.184935	-0.0923927
	0.00457622	-0.0120891	0.0550225	0.0043377	-0.0108611	-0.0125393
	0	-0.127405	0.0761554	0	-0.124735	0.00426836
	0	0.356559	0.100252	0	0.355972	0.00392187
	0	0.0628031	0.0884561	0	0.0652668	0.0214851
	0.181315	0.184207	0.181615	0.169997	0.18167	0.11925
	0	0.452322	0.0628959	0	0.451776	0.040913
	0	-0.0214728	0.0801355	0	-0.0210695	0.0895025
	0	0.223972	0.114895	2.73246e-05	0.226176	0.0246031
	0	0.161187	0.130559	0	0.162891	0.0684115
	0	0.021785	0.0758879	0	0.0245438	-0.0228112
	0.260416	-0.0866876	0.217629	0.165604	-0.0856242	0.0229748
	0.1169	0.390554	0.117437	0.107986	0.388411	0.00486835
	0	0.426402	0.109767	0	0.425353	-0.0327219
	0	-0.115671	0.0186441	0	-0.114094	0.0298162
	0	-0.129414	0.0134602	0	-0.128919	0.0463529
	0	-0.0378123	0.0618955	0	-0.0367856	-0.0239601
	0	0.0947294	0.0761658	0	0.0958847	0.034854
	0	0.403175	0.0980287	0	0.404095	0.0253368
	0	-0.0029798	0.0949109	0	-0.000908017	0.0352546
	0	0.25329	0.0550448	0	0.253272	0.030545
	0	0.0966398	0.11459	0	0.0980098	-0.0519164
	0	-0.0719973	0.0476169	0	-0.0698946	0.114477
	0	0.374668	0.116202	0	0.376131	0.0823797
	0.00571483	0.00590294	0.115337	0.0104792	0.00654816	0.0217571
	0.0916845	0.399498	0.0438443	0.0851439	0.397461	0.019048
	0	0.217261	0.0804183	0	0.216818	-0.00396499
	0	-0.149844	0.114531	0	-0.149162	0.0266483
	0	-0.201297	0.0569069	0	-0.199243	-0.0142451
	0	-0.120036	0.0194467	0	-0.120226	-0.058272
	0	-0.142557	0.038118	0	-0.14152	-0.12406
	0	0.0287684	0.0370939	0	0.0280305	-0.0945622
	0	-0.0126318	0.0996162	0.00118716	-0.0105106	-0.0698748
	0	-0.0955428	0.083601	0.00103671	-0.0948416	-0.00913431
	0	0.101412	-0.0122666	0	0.103105	0.103698
	0.080594	0.256951	0.0820222	0.0811943	0.254834	0.0824045
	0.0145258	0.0782415	0.124606	0.0118862	0.0786994	0.130137
	0	0.207615	-0.0508063	0	0.206669	0.0785756
	0	0.393488	-0.108802	0	0.396876	0.0268741
	0	-0.130278	-0.00802395	0.000322339	-0.130694	0.0302937
	0	0.00939489	-0.00116119	0	0.0103128	-0.0666277
	0	-0.0082492	-0.0506191	0	-0.00890503	-0.0460358
	0	0.0817896	0.0676379	0	0.0820953	-0.0405492
	0	0.014575	-0.000194876	0	0.0141806	-0.0999173
	0	0.111215	-0.0180392	0	0.111608	0.0488914
	0	0.0263086	0.0121671	0	0.0251751	-0.0421951
	0	0.058735	0.0771605	0	0.0566431	-0.0143363
	0	-0.0244009	0.0573268	0	-0.0257391	-0.00368027
	0	0.145886	0.0215642	0	0.146234	0.0163879
	0	0.124051	0.0709499	0	0.122372	0.0221939
	0	0.296129	0.0371184	0	0.295919	-0.00981919
	0	0.135882	0.0515449	0	0.135806	-0.045383
	0	0.313347	0.0848693	0.000545137	0.312301	-0.0185534
	0	0.156515	0.101135	0	0.156935	-0.0151895
	0	0.111699	0.071567	0	0.110367	-0.126588
	0	0.0359448	0.0905369	0	0.0336139	-0.0232349
	0	0.144596	0.145297	0	0.144899	-0.065818
	0	0.304925	0.11221	0	0.30554	0.000301788
	0	0.120455	0.0471144	0	0.117795	-0.00487296
	0	0.256695	0.126986	0	0.258277	0.0298981
	0	0.257157	0.0863679	0	0.257016	0.000951461
	0	0.00148695	0.0968154	0	0.00297097	0.0258746
	0	0.126588	0.0356339	0	0.1283	0.00846377
	0	0.125924	0.0711882	0	0.128684	-0.0106065
	0	0.160604	-0.0156159	0	0.161813	0.024271
	0	0.068743	0.0330821	0	0.0668696	-0.0284965
	0	0.224876	0.00873117	0	0.225241	0.0211236
	0	0.0525224	-0.0151792	0	0.053875	0.0718277
	0	0.12762	-0.00688449	0	0.127598	0.0184739
	0	-0.15089	0.0535429	0	-0.15273	-0.035882
	0	-0.0375214	0.134932	0	-0.0367417	-0.0340017
	0	-0.0706509	0.202219	0	-0.0696253	-0.0228325
	0	5.21854e-05	0.114132	0	0.000345702	0.00784485
	0	0.12003	0.0387681	0	0.117714	0.0122314
	0	0.135264	0.0567496	0	0.13687	0.0293775
	0	0.0798381	0.0998527	0	0.0803891	0.050434
	0	-0.0252426	0.0915404	0	-0.0265096	0.0632895
	0	0.295703	0.0681581	0	0.295332	0.0214097
	0	0.210802	0.107273	0	0.210256	0.0180455
	0	0.0859193	0.126893	0	0.0828724	-0.02214
	0	0.0188083	0.00383818	0	0.0182172	0.0402709
	0	0.059991	0.0972403	0	0.0612195	-0.0995443
	0	0.0886721	0.110292	0	0.090481	-0.00738118
	0	0.0448632	0.161361	0	0.0444398	-0.0233684
	0.0128438	0.33483	0.391325	0.00944402	0.334525	0.039757
	0	0.270284	0.159224	0	0.270379	0.018071
	0	0.271361	0.194315	0	0.271741	0.00658194
	0	0.135095	0.180393	0	0.134164	0.0561702
	0	0.421642	0.106939	0	0.422653	-0.0107072
	0	0.0877106	0.0723481	0	0.0864763	0.051417
	0	0.21044	0.00311441	0	0.210585	0.0714119
	0	0.0843439	-0.0402703	0	0.0869489	0.0760081
	0.00168475	0.12803	-0.0748919	0.000297141	0.12986	0.0675081
	0.000583347	0.0419711	-0.0107627	0.000815148	0.040254	-0.0100556
	0	0.16616	0.00386421	0	0.167801	-0.0184977
	0	0.0974357	-0.0470234	0	0.0955039	-0.0169354
	0	0.202539	0.0394489	0	0.200104	0.0150727
	0.000221433	0.0703769	0.00899624	0	0.0744624	-0.0310853
	0	0.0990548	-0.0193441	0	0.100188	0.054477
	0	0.12045	0.00462706	0	0.119711	0.0653432
	0	0.179159	0.0366634	0	0.179193	0.0559654
	0	0.150702	0.0172404	0	0.151791	-0.0393326
	0	-0.0645669	0.0171681	0	-0.0630092	0.0596462
	0	0.0467973	0.0557441	0	0.045899	0.0455028
	0	0.0936504	0.0159892	0	0.0954307	0.0254516
	0	0.338802	0.0337734	0	0.340941	-0.00261012
	0	0.193391	0.0577643	0	0.19551	0.0389789
	0	0.39687	0.108995	0	0.398224	0.0934957
	0	0.270586	0.110235	0	0.269576	-0.0284675
	0	0.330455	0.114119	0	0.327367	-0.0303833
	0	0.0810997	0.170107	0	0.0800796	-0.0537077
	0	0.00979582	0.0715727	0	0.0123163	0.00520996
	0	0.324744	0.0608537	0	0.3244	-0.0187059
	0	-0.0219715	0.0823096	0	-0.0222936	-0.00388516
	0	0.0796455	0.0383737	0	0.0822212	0.0298579
	0	0.0819181	0.0931002	0	0.0786726	0.00681209
	0	0.169177	0.00680882	0	0.170416	-0.0135323
	0	0.26058	0.0802998	0	0.261921	0.0168473
	0	0.1706	-0.0157342	0	0.171736	0.0130913
	0	0.140643	0.0199115	0	0.139798	0.0668161
	0	-0.132753	0.0271921	0	-0.130882	0.114641
	0	-0.014405	0.00453567	0	-0.0133109	0.0627891
	0	0.108682	-0.00150117	0	0.109594	0.0888042
	0	0.100255	0.0259044	0	0.100305	-0.035136
	0	0.240435	0.16646	0	0.239638	-0.0443343
	0	0.0284252	0.185542	0	0.0274072	-0.0408388
	0	0.217277	0.129052	0	0.216104	0.0348905
	0	0.173027	0.0344539	0	0.170551	0.0323715
	0	0.159524	0.0694743	0	0.158413	0.064039
	0	0.232744	0.110608	0	0.232045	0.030528
	0	0.150365	0.0924449	0	0.148377	0.108369
	0	0.0956621	0.041626	0	0.0993276	0.0621226
	0	-0.0901339	0.0650684	0	-0.0911271	0.0114801
	0	0.126173	0.122517	0	0.123974	0.0364057
	0	0.276215	0.00181051	0	0.276794	0.0496259
	0	0.385938	0.137705	0	0.385941	-0.170245
	0	0.273588	0.131053	0	0.275212	0.000874585
	0	0.258471	0.137995	0	0.259744	0.0269229
	0.00159602	0.384841	0.355903	0.0111173	0.387533	0.0477836
	0	0.192793	0.182429	0	0.193458	-0.0199417
	0	0.852389	0.192947	0	0.853314	0.0969267
	0	0.278472	0.223501	0	0.277381	0.121216
	0	0.646175	0.12495	0	0.648885	-0.000342136
	0	0.177909	0.0805616	0	0.175417	0.08781
	0	0.0215428	0.00490022	0	0.0218212	0.0183243
	0.65684	0.373372	1.1381	0.59033	0.374441	0.453605
	0.00340446	0.0805606	0.292427	0.00210048	0.0816695	0.0536893
	0.00143861	0.113051	0.219827	0.00138941	0.110794	0.0529311
	0.000830797	0.485476	0.215915	0.000328811	0.485427	0.0396801
	0	0.0567741	0.046946	0.000643878	0.0544264	0.0447571
	0	-0.13455	0.0124263	0	-0.13626	-0.0229223
	0.00385424	0.0126999	0.0816754	0.00366552	0.00640308	-0.0233082
	0	0.0952518	0.0288626	0	0.0958287	-0.0816347
	0	0.166755	0.192041	0	0.168243	0.0187289
	0	0.0904713	0.134558	0	0.0901864	0.00981093
	0	0.0139303	0.10864	0.000885082	0.0126212	0.00785441
	0	0.335997	0.11987	0	0.338496	-0.00744374
	0	0.0490511	0.031047	4.3886e-05	0.0488339	0.0117157
	0	0.0660253	0.0641364	0.000135741	0.066874	-0.0379104
	0	-0.058372	0.153532	0	-0.0569334	0.0152875
	0	0.408116	0.22614	0	0.405947	0.109152
	0	0.0825519	0.230892	0	0.0853584	0.053637
	0	0.174906	0.173939	0	0.173623	-0.0189475
	0	0.23039	0.0677705	0	0.228104	-0.0134151
	0	0.0419678	0.0945719	0	0.0357847	-0.0483004
	0	-0.0283517	0.0209856	0	-0.0311049	0.0123471
	0	0.142424	-1.06687e-05	0	0.141124	-0.0133721
	0	0.193857	0.0261372	0	0.192445	-0.0690183
	0	0.0307058	-0.0451103	0	0.0312522	0.0640217
	0	0.185762	-0.0372473	0	0.185879	-0.0992483
	0	0.130106	-0.031976	0	0.129073	-0.0399166
	0	0.262242	0.0257781	0	0.261594	-0.0261368
	0	0.33951	-0.00857388	0	0.339092	-0.0529121
	0	0.294701	0.0642924	0	0.295498	-0.0518113
	0	0.0731058	0.0341045	0	0.0753743	-0.0250073
	0	-0.0947797	0.0195051	0	-0.0943111	-0.00917004
	0.00398656	0.464056	0.655292	0.00365964	0.464189	0.196721
	0.000270936	0.322732	0.275193	0	0.320002	-0.00787469
	0	0.161754	0.0242725	0	0.160628	0.0398413
	0	0.00179781	-0.0254627	0	-0.00201381	-0.0661222
	0	-0.137109	-0.0339164	0	-0.135515	0.0117795
	0	0.215879	0.0173219	0	0.213392	-0.0355946
	0	0.13872	-0.0447907	0	0.135459	0.102147
	0	0.139082	-0.0493348	0	0.137605	0.0257562
	0	0.0759052	-0.00277479	0	0.0715362	-0.0946264
	0	-0.0110042	-0.00214975	0	-0.0125103	-0.00943596
	0	0.0292105	0.018806	0	0.0278951	0.0962216
	0	-0.0234194	0.0443127	0	-0.0224777	0.0763426
	0	-0.141742	0.0527093	0	-0.145268	0.0236614
	0	0.483868	0.237298	0	0.483078	0.0259666
	0	0.262357	0.06275	0	0.260274	-0.0396331
	0	0.208025	0.0511339	0	0.209071	0.00760788
	0	0.314513	0.0897531	0.00268824	0.312024	0.0108059
	0	0.137895	0.0432527	0	0.13915	0.0997246
	0	-0.0550053	0.0483533	0	-0.0575737	0.00672367
	0	0.199834	-0.0177863	0	0.197508	-0.0212077
	0	0.235052	0.0765957	0	0.231793	0.139104
	0	0.0470186	0.0567145	0	0.0478634	0.0631596
	0	0.426796	6.14005e-05	0	0.425206	0.0364137
	0	-0.202084	0.00845678	0	-0.197762	0.010609
	0	0.0222265	0.00246512	0	0.0230109	0.019073
	0	0.188269	0.0326895	0	0.187279	-0.034562
	0.00505801	0.094793	0.299102	0.00669336	0.0952991	0.00831153
	0.010705	0.135023	0.268451	0.00855408	0.134081	0.151768
	0.0195243	0.665102	0.305716	0.0177116	0.665693	0.0677395
	0.00018135	0.0390479	0.0307027	0	0.0386826	0.0553696
	0.000257123	-0.159294	0.0497586	0	-0.162454	0.0280881
	0	0.0378689	0.0586654	0	0.0327051	-0.013631
	0	0.0813697	0.041286	0.000559455	0.08271	-0.00913093
	0.00729119	0.292014	0.226253	0.00749189	0.291495	0.0666745
	0	0.00843146	0.122002	0	0.00732234	0.0664238
	0	0.0532651	0.118764	0	0.0518349	0.0532246
	0	0.379319	0.121396	0.000515657	0.380485	0.0535534
	0	0.00580291	0.048369	0	0.00673408	0.00104766
	0	-0.0291591	0.0853614	0	-0.0287972	-0.0131517
	0	-0.0260937	0.16885	0	-0.0279452	0.0438425
	0	0.50191	0.247052	0	0.501462	0.224952
	0	0.150287	0.257091	0	0.153266	0.182743
	0	0.308612	0.166437	0	0.308948	0.0271437
	0	0.308667	0.0813327	0	0.306143	0.0620589
	0	0.147628	0.117732	0	0.143055	-0.0582484
	0	-0.0442901	0.0216969	0	-0.0488152	-0.0772421
	0	0.204512	0.0102325	0	0.201876	-0.0247175
	0	0.216695	0.0459964	0	0.216563	0.00933866
	0	-0.0816127	-0.0532695	0	-0.0820448	0.017335
	0	0.217701	-0.0436432	0	0.216216	-0.0415055
	0	0.104783	-0.0420007	0	0.103099	-0.0649811
	0	0.291564	0.0411969	0	0.289295	-0.0204217
	0	0.276787	-0.0141968	0	0.27487	-0.0553554
	0	0.33167	0.0814049	0	0.332531	-0.0500186
	0	0.00564642	0.0365552	0	0.00581967	-0.013876
	0	-0.0765995	0.0274595	0	-0.0778343	-0.0209875
	0.300536	0.440629	0.880841	0.27976	0.44122	0.489205
	0.00962152	0.575454	0.356008	0.00640109	0.572324	0.0632188
	0	0.105327	0.0228302	0	0.102399	-0.0188202
	0	-0.0115558	-0.0306136	0	-0.0158463	-0.082095
	0	-0.206712	-0.0178383	0	-0.207135	-0.00104813
	0	0.205364	0.0237753	0	0.202333	-0.0368196
	0	0.163499	-0.0134081	0	0.159711	0.0489271
	0	0.107258	-0.0701203	0	0.103932	0.0147533
	0	0.122651	-0.00731325	0	0.120389	-0.10345
	0	0.016521	-0.0203646	0	0.0129246	-0.00878582
	0	0.114026	0.0258637	0	0.113045	0.0016091
	0	-0.0742974	0.0258814	0	-0.0745317	0.0347826
	0	-0.113777	0.0484484	0	-0.117201	0.0150981
	0	0.649735	0.233607	0	0.650659	0.0438497
	0	0.303005	0.0851012	0	0.301577	-0.0173585
	0	0.289184	0.0199613	0	0.290426	0.000775971
	0	0.39753	0.147109	0	0.396904	0.10488
	0	0.21408	0.0271094	0	0.215414	0.0388047
	0	0.060781	0.0523221	0	0.0597263	-0.0592099
	0	0.26496	0.00180583	0	0.264329	-0.0161964
	0.00039536	0.226504	0.0664833	0	0.222841	0.0897689
	0	0.116464	0.0916134	0	0.118384	0.0248603
	0	0.314184	0.0256276	0	0.313053	-0.0158972
	0	-0.244304	0.0257051	0	-0.242311	0.0599662
	0	0.0164683	0.0117918	0	0.0170658	0.0571253
	0	0.203965	0.050506	0	0.204006	0.0304269
	0.50436	1.00643	1.37833	0.453285	1.00591	0.689804
	0	0.189872	0.182611	0	0.187119	0.00876473
	0	0.25641	0.113143	0	0.254894	-0.00528848
	0	0.144792	0.0911896	0	0.144953	-0.0138928
	0	0.00595929	0.00327522	0	0.00444953	-0.0194136
	0	0.0731535	-0.0148969	0	0.0720197	-0.0248459
	0	0.0891334	0.066011	0	0.0870428	-0.00663734
	0	0.155625	0.018909	0	0.154724	-0.0286712
	0	0.221652	0.0664494	0	0.218782	-0.0510586
	0	0.248	0.0762534	0	0.248449	0.00683479
	0	0.228541	0.0420706	0	0.22837	-0.0549756
	0	0.281063	0.0343817	0	0.281219	-0.0331803
	0	0.174773	-0.0287655	0	0.175997	0.0372425
	0	0.142154	-0.00601456	0	0.14125	-0.0594414
	0	0.306814	0.0583451	0	0.304483	0.0551372
	0	0.242205	0.125968	0	0.240648	0.0289845
	0	0.241997	0.16402	0	0.239366	0.0219041
	0	0.21988	0.123605	0	0.2196	0.0450331
	0	0.18191	-0.00385609	0	0.180359	0.0243919
	0	0.136919	0.0115124	0	0.134649	-0.0391485
	0	0.023677	0.0103051	0	0.0216501	0.082125
	0	0.265844	0.0285797	0	0.263379	0.0397119
	0	0.27864	0.062639	0	0.276967	-0.0484223
	0	0.079015	-0.0336579	0	0.0805915	0.0319154
	0	0.221968	-0.037721	0	0.220099	-0.0380132
	0	-0.0270574	-0.00916247	0	-0.0274943	-0.0472079
	0	0.268775	0.0800958	0	0.266603	0.00180102
	0	0.120226	-0.0200626	0	0.121855	-0.0844003
	0	0.241137	0.127415	0	0.241212	0.0171476
	0	0.0209312	0.0137598	0	0.0203027	-0.00964652
	0	0.132079	-0.00947863	0	0.130969	-0.0675758
	0	0.090832	0.270186	0	0.0909597	0.061225
	0	0.377912	0.107933	0	0.373505	-0.0588672
	0	0.0285981	0.0163173	0	0.0243854	0.0465296
	0	-0.0321858	-0.0163397	0	-0.0309554	0.00423612
	0	-0.100454	-0.00167691	0	-0.0997635	-0.0566807
	0	0.00434748	0.00117086	0	0.00539242	-0.0754935
	0	0.269952	-0.0172889	0	0.265204	0.0220843
	0	-0.0331366	-0.0472855	0	-0.032629	0.0972224
	0	0.189896	0.00556154	0	0.187737	-0.0803161
	0	0.0688611	0.0195874	0	0.0679615	0.0370399
	0	0.258109	0.043145	0	0.256077	0.0561779
	0	0.023464	0.0542085	0	0.0218845	0.0510734
	0	0.0555431	0.0356611	0	0.0545624	0.0314477
	0	0.309782	0.140181	0	0.309237	0.0232379
	0	0.138868	0.0437887	0	0.139795	-0.0324249
	0	0.166003	-0.0231636	0	0.165241	-0.0097178
	0.00748427	0.146739	0.0697638	0.00780382	0.146663	-0.0346029
	0	0.189373	0.0379965	0	0.187354	0.0693159
	0	0.172865	0.0335339	0	0.172129	0.0557755
	0	0.140614	-0.016685	0	0.139948	0.051668
	0	0.118574	0.0664073	0	0.117491	-0.0142314
	0	0.242684	0.0703537	0	0.242972	0.0632122
	0	0.262608	0.0423727	0	0.260928	-0.00469339
	0	0.1044	0.0201335	0	0.104772	-0.0429519
	0	0.394156	-0.0565837	0.00413337	0.393794	0.0625516
	0	0.156352	-0.00510382	0	0.158205	0.021597
	0.331731	0.32564	0.619748	0.29517	0.327049	0.439906
	0.0201292	0.333555	0.506954	0.00833284	0.334084	0.267035
	0	0.0811024	0.0384597	0	0.079268	-0.0140089
	0	0.114894	0.0869978	0	0.114126	0.0473767
	0	0.086284	0.056873	0	0.0857712	0.0561917
	0	0.171162	0.0399533	0	0.168932	0.0616651
	0	0.334848	-0.0221614	0	0.332919	-0.0580812
	0	0.15074	0.00413344	0	0.150765	0.0282543
	0	0.100053	0.02091	0	0.0991726	0.0367786
	0	0.00468649	-0.0307359	0	0.00326373	0.0359298
	0	0.155112	0.0389511	0	0.156469	-0.0707422
	0	0.189721	0.00845694	0	0.189728	-0.00918485
	0	0.0419135	-0.0103903	0	0.0407656	-0.0378927
	0	0.0326427	-0.0618292	0	0.0357419	-0.00355584
	0	0.161156	-0.00986416	0	0.160705	-0.0312568
	0	0.131067	0.00896685	0	0.128025	0.0347768
	0.0152832	0.0320368	0.160729	0.0216818	0.0293425	0.0492411
	0	0.0650777	0.101504	0	0.0623531	0.108106
	0	0.127646	-0.00598487	0	0.124852	-0.0116241
	0	0.0630473	0.0381338	0	0.0618973	0.0672768
	0	0.224139	-0.0325188	0	0.221825	-0.00794443
	0	0.0634142	-0.00570416	0	0.0633831	-0.098544
	0	-0.0428423	0.0209421	0	-0.042839	0.0372693
	0	0.114361	0.00540737	0	0.114202	-0.0763386
	0	0.000634723	-0.0413742	0	0.00237931	-0.0601666
	0	-0.0351976	-0.0243191	0	-0.0366117	-0.0443163
	0	-0.0406946	-0.0446292	0	-0.0427116	0.0258379
	0	0.0218909	0.0306971	0	0.0220419	0.0132799
	0	-0.0899643	-0.0543881	0	-0.0894988	-0.012572
	0	0.000102155	0.0419671	0	-0.00416164	0.011579
	0	0.0376157	-0.00990745	0	0.0379296	-0.0452677
	0	0.0593959	-0.028202	0	0.0595209	-0.000682329
	0	0.00384861	0.118703	0	0.00329297	0.075141
	0	-0.0116524	0.0922182	0	-0.0103681	0.0474954
	0	0.0543469	0.0550871	0	0.0529008	-0.0238922
	0	0.120841	-0.0399236	0	0.120832	0.0355227
	0	0.0803284	-0.0336033	0	0.0815196	-0.0138834
	0	-0.058059	0.00844071	0	-0.0592321	-0.0276446
	0	0.1333	0.109124	0	0.133073	-0.00208238
	0	-0.0404565	0.0166875	0	-0.040487	0.0320971
	0	0.300994	0.104816	0	0.300537	-0.036763
	0	0.0810051	0.0259144	0	0.083629	0.0159684
	0	0.0909196	-0.00331139	0	0.0884091	-0.0418639
	0	-0.0216796	-0.037982	0	-0.0215536	-0.0217877
	0	0.28515	0.0152863	0	0.283178	-0.00185297
	0	0.0106584	0.0519039	0	0.00775579	-0.0186765
	0	0.038625	-0.0166982	0	0.0367605	-0.0385517
	0	0.0630151	-0.00707161	0	0.0589588	-0.0394696
	0.0696792	0.146551	0.161182	0.0795729	0.142497	0.200268
	0	0.0137376	0.0389936	0	0.00887409	0.0637696
	0	0.164016	0.0636853	0	0.161342	0.0644777
	0	0.0558638	0.0123265	0	0.052733	-0.027743
	0	0.040418	-0.0105296	0	0.0376262	-0.0656589
	0	0.144445	0.057741	0	0.143053	-0.0587114
	0	-0.00535385	0.0203077	0	-0.0056215	0.00395884
	0	0.119959	0.0331397	0	0.119695	-0.0408975
	0	0.069601	-0.0257307	0	0.0672306	-0.0380393
	0	0.209854	-0.00576742	0	0.209062	0.00710167
	0	0.0132416	0.168616	0.00350841	0.0141439	0.066354
	0	0.0199492	0.230721	0	0.0200053	0.103853
	0.0279675	0.178571	0.136287	0.0349587	0.179796	0.0561791
	0	0.155734	0.038245	0	0.154623	0.0529839
	0	0.2801	0.0506471	0	0.279706	0.0378285
	0	0.0473062	0.00461548	0	0.0470715	0.00220916
	0	0.145003	0.0691255	0	0.145867	-0.0134211
	0	0.106871	-0.00380601	0	0.105794	0.0574543
	0	0.0396983	0.0653147	0	0.0397148	-0.104281
	0	-0.0317515	-0.000180293	0	-0.0329048	0.0713292
	0	0.221552	0.0702727	0.000429207	0.220792	0.132471
	0	0.0783474	0.0840987	0	0.0756971	-0.0167926
	0	0.10593	0.090213	0	0.102078	-0.025546
	0	0.051652	0.0476258	0	0.0483544	0.0149867
	0	0.223649	0.0183944	0	0.221082	0.00380337
	0	0.143475	0.106236	0	0.14025	-0.0321197
	0	0.0908167	0.124815	0	0.0876278	-0.0587252
	0	0.0326498	0.0538082	0	0.0306297	0.105499
	0	0.228311	0.137246	0	0.227223	0.139828
	0	0.090241	0.12055	0	0.0915309	0.0987616
	0	0.677532	0.0875664	0	0.67722	0.00852696
	0	0.117056	0.0743844	0	0.116642	0.0466793
	0	0.43669	0.152602	0	0.435571	0.0368988
	0	0.226594	0.121917	0	0.226791	-0.0499405
	0	0.40201	0.0879724	0	0.400624	0.0252545
	0	0.204715	0.189909	0	0.203525	0.00655888
	0	0.123693	0.204201	0	0.123313	0.0094503
	0	0.150957	0.206262	0	0.149913	0.0676811
	0	0.431174	0.105865	0	0.430607	0.0490084
	0	0.204951	0.161884	0	0.204898	0.0405902
	0	0.274528	0.0896712	0	0.275801	0.0565261
	0	0.147916	0.0676143	0	0.147536	0.036326
	0	0.252212	0.0854509	0	0.25329	-0.00502544
	0	0.174871	0.0598037	0	0.174519	0.0132513
	0	0.137442	0.033643	0	0.134649	0.0589508
	0	-0.00677929	0.272369	0	-0.00858454	0.0611427
	0	0.0433608	0.256493	0.00349574	0.041881	0.0138526
	0.000624175	-0.0149063	0.22578	0.00113862	-0.0144956	0.00441422
	0.00124682	0.108336	0.246786	0	0.107669	0.0276367
	0	0.498355	0.0789859	0	0.496446	0.0470235
	0	0.175469	0.206653	0.00285461	0.174145	0.0274767
	0	0.241044	0.0378359	0	0.241475	0.052828
	0	0.216427	0.104082	0	0.214654	0.0298581
	0	0.123909	0.0957497	0	0.124401	0.0030199
	0	0.17811	0.0395004	0	0.178257	0.00332351
	0	0.186345	0.0748687	0	0.187455	0.0651771
	0.0248377	0.173562	0.18428	0.00839241	0.171162	0.0208017
	0	0.0655366	0.173858	0	0.0658934	0.0672434
	0.120121	0.220309	0.40707	0.0837364	0.219566	0.212378
	0	0.26296	0.075711	0	0.260306	0.0944429
	0	0.198906	0.033262	0	0.196349	0.0229352
	0	0.123443	0.073499	0	0.123869	0.0227824
	0	-0.00146059	0.0615953	0	-0.00405894	-0.0298946
	0	0.330959	0.0302491	0	0.330237	0.0878264
	0	0.191605	0.065267	0	0.187928	0.0888915
	0	0.191657	0.0679731	0	0.190699	0.0796481
	0	0.138938	0.0645778	0	0.138296	-0.122945
	0	0.19644	0.036465	0	0.19596	0.0841275
	0	0.0919847	0.0481975	0	0.0887403	0.0841191
	0	0.101357	0.0343513	0	0.098749	0.0600589
	0	0.124024	0.0304411	0	0.122795	0.0315271
	0	0.127644	0.0544939	0	0.12672	0.0495141
	0	0.04633	-0.0654981	0	0.0446777	-0.0341223
	0	0.105759	0.0592048	0	0.101939	-0.0111995
	0	-0.0110826	0.0376611	0	-0.014852	0.0320198
	0	0.0346932	0.0713542	0	0.0349805	0.0386453
	0	-0.0264946	0.01867	0	-0.0265133	0.0239155
	0	0.192423	-0.093103	0	0.192743	-0.0792128
	0	-0.107273	0.0362109	0	-0.109335	-0.0650561
	0	0.162669	-0.0265638	0	0.16396	-0.0289497
	0	0.259837	0.135751	0	0.257507	0.0340943
	0	0.392627	0.0558922	0	0.393662	0.00707056
	0	0.303247	0.109783	0	0.305458	-0.00563235
	0	0.375381	0.128122	0	0.37513	0.0569639
	0	0.366552	0.0250174	0.00147102	0.369981	0.0156382
	0	0.478996	0.129256	0	0.481582	0.0117343
	0	0.38009	0.227542	0	0.378644	-0.0367609
	0	-0.0736527	0.14929	0	-0.0767382	0.0880941
	0	0.151112	0.143695	0.00333203	0.147204	0.0437945
	0	0.00861955	0.159303	0.0078993	0.00683189	0.0806192
	0	0.166856	0.113199	0	0.165613	0.00464822
	0	0.0510032	0.0690681	0	0.048739	0.00781621
	0	0.0966401	0.12056	0	0.0961196	-0.0131435
	0	-0.0116792	0.117929	0.00428912	-0.0158619	-0.000853665
	0	0.249381	0.0293115	0	0.249516	0.0329124
	0	0.0430921	0.153419	0.00226758	0.0416955	0.0100414
	0	-0.0315831	0.14977	0	-0.0362703	0.05314
	0.00235219	-0.0321854	0.173486	0.00666399	-0.0324411	0.0624331
	0	0.184744	0.0517517	0	0.183661	0.102494
	0	-0.00688491	0.120102	0	-0.00605655	0.0812597
	0	0.067757	0.00157987	0	0.0655288	0.107608
	0	0.0661756	0.0422853	0	0.0667479	-0.0138079
	0	0.0697482	0.0590883	0	0.0678669	0.0362848
	0	-0.0742226	0.0800838	0	-0.0764087	0.0509571
	0	0.037205	0.0927342	0	0.0345453	0.121089
	0.238912	0.393711	0.628001	0.220027	0.393611	0.268282
	0	0.00201413	0.161741	0	0.00232703	0.0632136
	0.00155994	0.139523	0.154214	0.00146037	0.13875	0.0865973
	0.0785822	-0.111839	0.296589	0.0691441	-0.112033	0.151245
	0.0144581	0.511456	0.191787	0.00487101	0.514174	0.0970967
	0.0802294	-0.0324553	0.307529	0.0547815	-0.031048	0.123602
	0	0.274988	0.0206987	0	0.27626	0.0474213
	0	0.0503489	0.15368	0	0.0488915	0.011926
	0.0100752	0.0172057	0.0790441	0.00322303	0.0123739	0.0746643
	0.00225842	-0.0447774	0.039171	0.00151401	-0.0489086	0.0532907
	0	0.0475591	0.0710044	0	0.0469207	0.00715028
	0.0263989	0.0598018	0.162001	0.0407386	0.0569523	0.128985
	0	-0.0607848	0.101733	0	-0.0615442	0.051699
	0.0141489	-0.012967	0.251146	0.0170802	-0.0165644	0.0826496
	0	0.0371252	0.110114	0.00124243	0.0347883	-0.00591437
	0	0.0362524	0.037657	0	0.033349	0.0188626
	0	0.0506253	0.128704	0	0.0479078	0.0863286
	0	0.0134184	0.0832194	0	0.0130838	-0.00778462
	0	0.0677835	0.0269417	0	0.0677498	0.0538825
	0	0.158484	0.085513	0	0.156353	-0.0234128
	0	0.186054	0.0865317	0	0.184398	0.0579005
	0	0.193593	0.0278033	0	0.193069	0.053349
	0	0.0946562	0.0119933	0	0.0928951	0.10495
	0	0.120341	-0.00169079	0	0.121927	0.0373391
	0	-0.0281029	0.0473899	0	-0.0289376	0.00764173
	0	-0.0449472	0.0366333	0	-0.0473675	0.0298166
	0	0.229117	0.0501084	0	0.226199	0.0286127
	0	0.3188	0.0628065	0	0.3188	0.0232284
	0.17542	0.221414	0.500694	0.159656	0.219269	0.35335
	0	-0.0928037	0.082612	0	-0.0919594	0.125867
	0	0.0611469	0.0836133	0	0.0611308	0.0441588
	0	0.00594298	0.0142893	0	0.00418042	-0.00947666
	0	0.00456977	-0.0017681	0	0.00297303	0.0416545
	0	0.149744	-0.00208529	0	0.14511	0.0346746
	0	0.364426	0.1515	0	0.360689	-0.0531563
	0	-0.0627701	0.0014295	0	-0.0586578	0.0247139
	0	0.181246	0.110251	0	0.184427	0.0576558
	0	0.0510872	0.0696076	0	0.0521734	0.0456704
	0	0.0515565	0.0878855	0	0.0525	0.0516123
	0	0.137161	0.0926127	0	0.138323	-0.057625
	0	-0.0260235	0.056166	0	-0.0229372	0.0204532
	0	-0.0376547	0.0873126	0	-0.0362636	-0.00348859
	0	-0.141952	0.129849	0	-0.139767	-0.0307436
	0	0.162693	0.128908	0	0.164277	0.0421018
	0	0.018443	0.214286	0	0.0218918	0.0400492
	0	0.223383	0.23222	0	0.224926	0.0476087
	0	0.394521	0.184623	0	0.394916	0.0604183
	0	0.227868	0.216938	0	0.227834	0.0607984
	0	0.392313	0.330684	0	0.390889	-0.0336492
	0.00152657	0.0249825	0.247381	0.00132462	0.0239486	-0.0215649
	0	0.489857	0.098061	0	0.49071	-0.0510602
	0	0.164408	0.337718	0.0020816	0.163939	0.0180025
	0	0.073662	0.357415	0.000780693	0.0742177	-0.0360112
	0.0171127	0.507885	0.320214	0.0136271	0.504034	-0.0226377
	0	0.236302	0.157106	0	0.236852	0.0355906
	0	0.611121	0.295333	0	0.61132	-0.0197548
	0	0.225299	0.093107	0	0.227465	0.00341806
	0	0.479072	0.146217	0	0.480959	-0.0325908
	0	-0.138233	0.142625	0	-0.136276	-0.0381249
	0	-0.0890339	0.0535069	0	-0.0886593	0.0253866
	0	0.058933	0.0687097	0	0.0589557	0.129007
	0	0.111305	0.255566	0	0.108777	0.0267409
	0.0916097	0.611302	0.52595	0.0728727	0.607545	0.267426
	0.072248	0.0730403	0.428421	0.052546	0.0753382	0.155511
	0.0891145	0.682312	0.42883	0.0671337	0.680218	0.0804166
	0	0.224069	0.137167	0.000275704	0.223466	0.00685922
	0.00387667	0.467553	0.276508	0.00338674	0.464829	0.106469
	0	0.238779	0.0521177	0	0.237561	0.0552007
	0	0.32575	0.230271	0	0.324084	0.0536761
	0	-0.055067	0.190057	0	-0.0540418	-0.0133577
	0	-0.0133793	0.106637	0	-0.0133879	-0.0260991
	0	0.344321	0.147918	0	0.342693	0.0309598
	0.026143	0.385614	0.283678	0.0360778	0.388109	0.114122
	0.0051976	0.629974	0.360215	0.00719726	0.629575	0.168937
	0.225838	0.344471	0.721508	0.21379	0.344981	0.405686
	0	0.331305	0.134348	0	0.332043	0.0293441
	0	0.134961	0.0760344	0	0.137995	-0.0344888
	0	0.0194888	0.128726	0	0.0182113	0.00604728
	0	0.366458	0.0897025	0	0.368294	-0.0343728
	0	0.614289	0.0966053	0	0.613273	0.0405621
	0	0.387184	0.151866	0	0.387823	0.0480519
	0	0.239987	0.111013	0	0.238683	-0.0243788
	0	-0.0284667	0.107896	0	-0.0276598	-0.0135309
	0	0.015603	0.0594993	0	0.0171073	-0.0146458
	0	0.353012	0.0490594	0	0.353495	0.0231387
	0	0.233607	0.0672309	0	0.230592	0.0291594
	0	0.243427	0.0377736	0	0.241522	0.00624772
	0	0.100379	0.0239596	0	0.102248	0.00923466
	0	0.0188398	0.0379045	0	0.016361	-0.050726
	0.2043	0.176053	0.489089	0.17866	0.175839	0.370159
	0.100609	0.00677876	0.390341	0.104126	0.0079413	0.188262
	0	0.0353345	0.165747	0	0.0341952	0.0323877
	0	0.103234	0.127257	0	0.101479	0.147455
	0.00116404	0.598805	0.158865	0.000706859	0.598542	0.0459046
	0	0.0539337	0.035208	0	0.0482666	-0.0375089
	0	-0.137651	0.0320401	0	-0.137164	0.0017644
	0	0.109506	0.0236545	0	0.105668	0.016492
	0	0.165846	0.0700468	0	0.166645	-0.0544461
	0	-0.0192005	0.121712	0	-0.0182138	0.0498894
	0	-0.00550207	0.169885	0	-0.00274055	0.104542
	0	0.144728	0.0902669	0	0.142092	0.0384777
	0	0.0886668	0.116661	0	0.0906131	0.12848
	0	0.00484891	0.0665678	0	0.00745788	-0.0175337
	0	0.0347737	0.0773187	0	0.0359328	-0.00974706
	0	-0.0391473	0.131806	0	-0.0375339	0.0337655
	0	0.289642	0.136918	0	0.287184	0.108323
	0	0.0593364	0.162025	0	0.0603954	0.0940667
	0	0.129702	0.0859624	0	0.125816	0.105648
	0	-0.0338786	0.0786323	0	-0.0389173	0.0995815
	0	0.103569	0.0479108	0	0.0979986	0.0478735
	0	-0.0363359	0.0704622	0	-0.0379113	0.0612584
	0	0.18257	0.0548687	0.00155549	0.180408	-0.000125539
	0	0.0266048	0.00775721	0	0.0246279	0.0437174
	0	0.0870703	0.0584498	0	0.0888533	0.00814759
	0	0.2229	0.0789323	0	0.220347	0.00386282
	0	0.0148078	-0.043885	0	0.0149097	0.032467
	0	-0.0117798	0.0318762	0	-0.0131585	0.0221152
	0	0.115547	-0.031752	0	0.111821	-0.0685193
	0	0.103003	0.0206602	0	0.100537	0.0340021
	0	0.0411521	0.0134214	0	0.04188	0.0107112
	0	0.0120335	0.000821173	0	0.0112232	-0.0778988
	0.363082	0.462055	0.481399	0.359047	0.460045	0.544812
	0.0785171	0.351778	0.248508	0.118436	0.351354	0.175198
	0	-0.0518325	0.0283344	0	-0.0531784	0.0126367
	0	0.0472575	0.0240509	0	0.0472425	0.0188076
	0	-0.0929141	0.0174434	0	-0.0922321	0.0465621
	0	0.132564	-0.0185894	0	0.129789	0.102591
	0	-0.0343972	-0.000198048	0	-0.0366632	0.0409655
	0	0.109656	-0.030025	0	0.109203	0.0759187
	0	0.0088996	-0.0594842	0	0.00499531	-0.0151758
	0	-0.0717888	-0.0484447	0	-0.074224	0.00925643
	0	0.097917	0.0495281	0	0.0950235	0.0305988
	0	0.0391906	-0.0414502	0	0.0380752	0.0242266
	0.00125993	-0.0666043	0.0646666	0.00282062	-0.0698268	0.0369459
	0	0.187499	0.0982434	0	0.187625	0.0774594
[truncated: 17,903 more rows]

## Sheet: Fig. 3
Fig. 3b									Fig. 3c
	p-values	Cortex	Thalamus	Cerebellum	Amygdala	Hippocampus	Striatum			Significance of the gene (T-statistics)	Log fold-change
	Early Fetal	0.588	0.246	0.99	0.99	0.99	0.946				Autism	Schizophrenia	Bipolar disorder
	Early/Mid Fetal	0.211	0.574	0.588	1	0.99	0.99			-0.81	0.0219642	0.0166642	0.0985497
	Late/Mid Fetal	0.5	0.99	0.574	0.99	1	0.946			-1.8	-0.197805	-0.223822	-0.144472
	Late Fetal	0.018	0.084	0.99	0.99	0.99	0.987			-1.2	0.110472	0.0292441	-0.0552591
	Early Infancy	0.000329	0.00024	0.078	0.119	1	0.99			-1.26	0.152708	0.185463	-0.00252167
	Late Infancy	0.066	0.000455	0.99	0.994	0.998	0.99			0.55	-0.00625947	-0.0124528	0.0158485
	Early Childhood	2.75e-06	0.000405	0.553	0.119	0.99	0.99			3.4	-0.0333461	0.00159956	0.040537
	Mid/Late Childhood	8.54e-15	0.000862	0.946	0.553	0.99	0.962			2.25	0.076004	0.0375247	0.0374061
	Adolescence	5.2e-19	1.3e-06	0.1	0.119	0.99	0.99			-0.04	-0.0118487	-0.0175499	-0.00874421
	Young Adulthood	3.97e-21	1.54e-06	0.588	0.018	0.229	0.99			1.49	-0.0745286	-0.0141983	0.0175179
										0.13	-0.0270173	-0.00531719	0.00699605
										1.84	0.0167578	0.0327762	0.0195884
										-0.13	0.172144	-0.0251113	0.134445
										0.17	-0.0472081	-0.00770049	0.11605
										3.15	-0.0483682	0.0273894	0.0244037
										1.08	0.0470288	0.00523019	0.0131963
										3.85	-0.100988	0.0227904	0.0138883
										-0.52	-0.00265396	-0.000533145	-0.0174604
										-0.52	-0.0940771	0.00231192	0.024185
										-3.89	-0.0166394	0.0151527	-0.0173906
										-1.25	0.0568433	0.0400125	-0.0149178
										0.94	-0.18165	-0.0432806	0.0101784
										1.71	-0.00969146	0.00252765	0.00594937
										-1.97	0.409493	0.0530988	-0.0133066
										1.28	-0.220014	-0.0413725	0.0349177
										-0.22	-0.135039	-0.0476388	0.0424034
										-0.62	0.151169	0.0848048	0.0402164
										0.51	-0.174466	-0.0181905	-0.0101346
										2.76	-0.04923	0.00774382	0.0338309
										4.79	0.0209307	-0.0739214	-0.0886807
										-1.62	-0.0851719	-0.0266782	0.00179254
										2.37	-0.196552	-0.0346241	0.0206017
										-0.48	-0.00818729	-0.0200201	0.0515393
										0.64	-0.313309	-0.105413	-0.203664
										-1.19	-0.15901	-0.0456404	-0.0384513
										-0.51	-0.30278	-0.0998151	-0.134381
										-0.25	-0.0810391	-0.0223826	-0.00772489
										-0.88	0.143323	-0.0945794	-0.14983
										-2.11	0.056997	0.0343495	0.0158197
										-3.18	0.0250515	0.0305175	0.0263239
										-0.22	-0.0388748	-0.0408915	0.00617567
										5.77	-0.139279	-0.0270589	0.0424241
										0.09	0.0156967	-0.000388292	0.0403249
										2.62	-0.0522954	-0.0521676	-0.0235153
										1.5	0.135656	0.0946547	0.0599795
										0.42	-0.412988	-0.14061	-0.0999396
										1.92	-0.00572325	-0.1566	-0.0720862
										-0.93	0.0601344	0.0368814	-0.0122334
										2.21	-0.0100344	-0.00786658	-0.011743
										0.34	0.0601863	-0.0225519	0.0117083
										3.53	-0.131635	-0.013924	0.0249472
										-1.26	0.185784	0.116937	0.103072
										1.34	0.0572762	0.0357761	-0.0120675
										0.23	-0.0576007	-0.0510448	-0.0186981
										-2.52	0.0177773	0.00305603	-0.0116266
										-0.09	0.0844233	0.0596429	0.0567514
										-3.25	-0.028698	-0.0142013	0.0171216
										4.59	-0.0186369	-0.0215215	-0.0249754
										3.69	-0.016659	0.00847826	0.0301108
										2	-0.018906	0.0106901	0.0130882
										-1.16	0.062509	0.0115723	-0.0061714
										-2.83	-0.456932	-0.343363	-0.243899
										1.13	-0.2033	-0.000783572	0.0264596
										1.6	0.0292169	-0.0161579	-0.142108
										-0.65	-0.0886087	0.0539012	0.0194705
										-0.51	0.129169	0.034958	0.00979989
										0.11	-0.0478743	0.00206585	0.00737722
										0.4	-0.00917696	-0.0162268	0.050278
										-4.74	-0.10032	-0.000192168	0.01905
										1.71	-0.12321	0.00031539	-0.0781044
										1.18	0.0383206	0.0147763	0.0107321
										1.17	-0.0704309	0.012405	0.039576
										1.12	0.0321019	0.0114774	0.0447757
										1.22	0.0405499	0.0626935	0.0429042
										0.12	0.0996076	0.0217766	0.0273574
										-2.96	0.3292	0.033243	-0.0144015
										-6.1	0.276981	0.0760868	0.0210249
										-1.12	0.0693194	0.00763259	0.0112797
										-1.27	-0.0488906	-0.0678063	-0.0459824
										10.47	0.0237685	0.0294166	0.0415176
										-1.68	0.0895005	0.036268	0.0334594
										1.08	-0.0192846	0.000691633	0.00958116
										-1.14	0.00103138	0.0150579	-0.0400875
										-2.1	0.153422	0.0506864	0.0707241
										-0.86	0.0584887	-0.00409038	-0.0212831
										0.86	0.0198008	0.0353803	0.0270616
										-1.62	0.0498544	-0.0122786	-0.031895
										13.94	-0.18498	-0.0388765	-0.00621688
										-2.62	-0.0136783	-0.0100644	-0.00510834
										-0.36	-0.0507346	-0.0494281	-0.0725967
										2.42	-0.0292147	-0.00508387	0.0149169
										1	-0.00331544	0.0181124	-0.0920762
										2.61	-0.0574383	0.0127329	0.0468005
										2.94	-0.172541	0.000858446	0.0404672
										-0.96	0.110908	-0.0821476	-0.0670365
										-2.29	-0.346896	-0.0969931	-0.0315046
										-0.18	-0.0246182	-0.0386914	0.0740602
										4.36	-0.0854447	-0.0910193	-0.0940997
										-1.53	0.125719	0.0772826	0.0474493
										-3.47	0.0227315	-0.0137844	0.0206667
										0.03	0.086135	0.047242	0.0492312
										-1.07	-0.107815	-0.0461287	0.0523217
										-2.28	-0.0611026	-0.00124946	-0.0577217
										-1.11	-0.0222079	0.0358658	0.0415478
										5.65	-0.0832614	-0.0208186	-0.338174
										2.19	-0.216521	-0.0289372	0.0195498
										1.96	0.116564	0.0908418	0.00046379
										3.31	-0.0152515	-0.0268001	0.165873
										0.72	0.539247	0.21699	0.468103
										-0.18	-0.0501432	-0.0311805	-0.0343852
										0.12	-0.157286	-0.0509997	-0.00506028
										-2.51	0.0731573	0.0402525	0.0277406
										-1.48	-0.138324	-0.0682693	0.0337878
										1.6	0.0440414	-0.509102	-0.264163
										-0.58	-0.279716	-0.085059	0.0451649
										1.31	0.0634914	-0.159833	-0.154097
										0.26	0.0125482	-0.0142748	-0.0148276
										1.72	0.0990019	0.0388831	0.0446793
										-2.98	-0.215372	-0.0390948	0.0189861
										-1	0.0483093	0.039039	0.0518006
										-0.11	-0.0559257	0.0442471	0.0458147
										-1.09	-0.017822	-0.0339032	0.00258307
										7.88	-0.166595	-0.139295	-0.0947519
										-1.21	-0.456458	-0.0564298	0.0679287
										0.54	-0.0260134	-0.015294	0.046611
										3	-0.0630911	-0.0713782	-0.0221076
										0.06	-0.134976	0.00820184	-0.0180916
										0.63	0.0633724	0.0215102	-0.0040311
										-0.75	0.309223	-0.0340109	-0.0603766
										-0.1	-0.0468516	0.0152878	0.00889163
										-2.05	-0.010312	0.0081786	-0.0258209
										-6.68	-0.112092	0.0024574	0.0532683
										-0.21	-0.0235127	-0.0473292	0.0241143
										1.83	0.492035	-0.0428857	-0.0744492
										-0.76	-0.0102625	0.0261017	0.0400901
										-0.9	0.23191	0.0573537	0.0632607
										3.4	-0.032034	-0.0275733	-0.020897
										-2.06	-0.0237086	0.037154	-0.0252903
										-2.01	0.0504619	0.00643557	0.00721704
										-0.56	0.0231161	0.0657231	0.0390595
										2.81	-0.0441319	-0.00144816	0.0279998
										1.75	-0.0545636	-0.00797076	-0.0270998
										1.59	0.217749	0.0820636	0.0199815
										-0.13	0.0297299	-0.0169867	-0.0259732
										0.38	0.137284	0.0806104	0.100942
										-0.45	-0.0854591	-0.00755463	0.0376722
										-2.4	0.0651367	-0.0140929	0.00155286
										0.43	0.0501055	0.0440353	0.000126062
										-0.96	0.0112023	-0.000790233	0.0140109
										-2.12	0.0519709	0.0036426	-0.00405121
										-0.59	-0.00950556	-0.0575104	0.012659
										1.67	-0.0654994	-0.0121995	-0.00704363
										4.07	-0.188551	-0.103812	-0.053805
										-2.28	0.0636851	0.0136184	-0.00443242
										-0.38	-0.0296675	0.0760754	0.0546389
										-1.24	0.0104667	-0.0252305	-0.0428817
										0.99	-0.0863065	-0.0138824	0.0159376
										0.47	0.0925463	0.0809821	0.0659413
										0.57	-0.0671774	-0.106075	0.0595631
										1.17	0.0137988	0.00110116	0.0250476
										-4.71	-0.0120723	-0.00752742	0.088619
										0.74	-0.0019879	0.049137	0.0262497
										-0.19	-0.12433	-0.0791076	-0.0458686
										-6.99	-0.0242795	0.0260954	0.0360592
										-0.04	0.0124192	-0.00709347	-0.0263458
										-6.86	-0.118115	-0.000386153	0.0196963
										-0.21	-0.0922011	-0.057101	0.00765972
										-1.88	-0.0240004	0.0106465	0.0487774
										-2.15	0.11693	0.0690727	0.0707061
										-0.1	0.0672431	0.0234711	0.0209922
										-1.51	-0.0765766	0.0459896	-0.00726294
										-0.74	0.314708	0.136783	0.198261
										-2.55	0.0414415	0.0318909	0.00866948
										0.08	0.136457	0.0391664	0.0168047
										4.93	-0.195646	-0.0068769	0.0524818
										-0.09	-0.238732	0.40586	0.220096
										2.4	-0.101502	0.0154539	0.0264057
										-0.42	0.0209177	0.0187245	0.0405062
										2.4	0.0381775	0.0365522	0.064493
										-1.53	0.0621677	0.0432239	0.0346098
										-1.03	0.297115	0.0319339	-0.0513101
										0.45	0.00203295	0.0152921	0.0209641
										1.25	-0.00247079	0.00132121	0.0147151
										0.79	-0.117538	-0.0443458	0.014699
										-0.58	0.32684	0.103624	0.0904855
										-0.61	0.103791	0.0653194	0.05354
										7.27	0.0312944	0.00640656	0.0396469
										-1.58	0.347929	-0.0951686	-0.0589217
										0.01	-0.227288	0.0377022	0.145282
										-1.88	0.267082	0.0536987	0.0267178
										1.43	0.252277	0.0554085	0.0476939
										2.69	0.0306451	0.0449429	-0.0105795
										-1.92	0.232131	0.0295622	0.0617233
										-0.38	-0.240666	-0.0384339	-0.239646
										-2.68	0.254864	0.0767053	0.0340112
										0.44	0.00828897	0.00468352	0.0239082
										-1.8	-0.0469732	-0.0281695	-0.0257566
										4.44	-0.0321623	0.0203676	0.0216625
										-0.84	-0.0308771	0.0170567	0.0339648
										-0.54	0.12176	0.149986	0.0528106
										1.01	-0.128749	-0.0289242	-0.0149801
										2.06	0.0766484	-0.028764	0.0269571
										-3.03	0.102442	0.0104188	-0.115489
										-0.27	0.0206662	0.000450911	-0.0292032
										-2.21	-0.112834	-0.0131506	-0.0251957
										-0.59	0.321875	0.145325	0.0778797
										-0.07	0.0761683	0.0604647	-0.00120415
										1.88	-0.149739	-0.0740294	-0.120332
										0.53	-0.00197966	0.0194868	0.0128592
										-0.41	-0.0715926	0.000849713	0.0253735
										0.54	0.063851	0.0161821	0.0585927
										-0.62	-0.380172	0.0558996	0.176952
										4.77	-0.0587684	0.0697967	-0.0764986
										-2.57	0.0840251	0.0118205	-0.0359068
										2.49	-0.0978965	0.033532	0.0593727
										3.53	0.0212091	0.0642625	0.0258144
										2.81	-0.0037874	0.0199347	0.0549167
										3.31	-0.101011	-0.0278464	-0.00305998
										2.17	-0.0493427	-0.0198854	0.000923021
										0.18	-0.0697937	-0.00556828	0.0177776
										1.63	-0.272601	-0.0277583	0.0580895
										-0.76	-0.0314121	0.0217638	0.0172208
										-0.47	0.049356	-0.0147176	-0.00727974
										0.05	-0.0236884	-0.00661567	-0.00674263
										2.27	0.0189208	0.0508058	0.0458069
										0.81	-0.0630657	0.0179132	0.0141206
										-0.61	0.0535784	-0.00950482	0.00157949
										-5.12	0.0278071	-0.0548175	-0.0730048
										0.12	0.0279603	0.0215977	0.0558808
										1.07	-0.00858717	0.0325012	-0.00527652
										-0.79	0.0234249	0.0378214	0.0161544
										0.72	0.0472626	0.050221	0.00941617
										-1.2	-0.16831	0.0320936	-0.03269
										-0.64	-0.0026269	-0.0227163	0.0150321
										-2.15	-1.03701	-0.52781	-0.31579
										1.64	-0.007995	0.0441652	0.0305921
										-1.08	-0.11125	-0.0756894	-0.0274252
										0.57	0.176674	0.0808958	0.0876815
										4.42	0.131808	-0.219213	-0.22024
										-2.9	-0.031004	-0.033269	0.0418723
										-2.01	0.0189854	-0.0192451	-0.0237658
										4.39	-0.100995	-0.0463276	-0.00896827
										-2.62	0.17971	0.0927812	0.0258928
										-2.55	-0.0919016	-0.0204089	0.0215555
										1.58	0.07799	0.000795555	-0.00731078
										2.49	-0.00875175	-0.0415561	-0.0367607
										0.24	-0.109304	0.0590154	0.0696695
										2.56	-0.164491	-0.0264258	-0.0131465
										0.08	-0.103456	-0.00480514	0.014493
										6.63	-0.167564	-0.0198515	0.0177345
										-3.21	-0.142225	-0.230431	-0.12944
										-1.1	-0.151566	0.0344568	0.0510111
										1.29	0.0788267	0.0258848	0.0424209
										-0.59	0.136308	-0.102554	-0.0382095
										-1.61	0.124132	0.0183596	0.0970863
										-1.01	0.0632083	0.00892484	0.00616914
										-0.02	0.0948114	-0.0206257	-0.11244
										4.53	0.0101233	0.00361978	0.00493349
										0.43	0.227053	-0.18308	-0.0602802
										1.7	-0.14255	-0.018263	-0.0119373
										0.39	-0.269661	-0.0410688	-0.00688468
										0.8	0.260355	-0.0318268	-0.107174
										-0.55	0.0399039	-0.0149563	-0.00746509
										1.47	-0.0832628	0.00338651	-0.0280312
										0.07	0.156988	-0.152108	-0.244823
										-0.13	0.110598	0.00659279	-0.00379655
										-0.56	0.103316	0.29798	0.344382
										2.28	-0.105055	0.0599375	0.0295789
										1.92	-0.298358	-0.0164832	0.000130404
										0.28	-0.0890913	-0.0913195	-0.0899691
										1.77	-0.0147903	-0.0403296	-0.0426195
										-0.57	-0.0354172	-0.0472745	0.0323796
										3.7	-0.141485	-0.0513526	-0.011704
										0.19	0.40841	0.251878	0.189916
										0.83	-0.309094	-0.0840393	-0.0136252
										1.71	0.14445	0.000931041	-0.0622227
										-1.17	0.0277627	-0.0101336	-0.0175754
										-0.84	0.0884258	0.206992	0.173025
										-1.42	0.0994484	0.0181492	-0.180763
										-0.72	0.0162187	-0.0151466	0.000544613
										-4.04	0.151027	-0.125486	-0.138767
										1.12	0.0578746	0.00647009	0.0185753
										2.5	0.00637714	-0.0167657	-0.0118379
										-0.23	-0.203676	-0.0868108	-0.0347526
										-0.98	-0.0852442	-0.161483	-0.271334
										4.17	-0.0577937	-0.0270355	-0.0103116
										-2.99	-0.12248	0.0230682	0.0244752
										1.55	0.130692	-0.0546003	-0.0379992
										0.52	-0.0384983	-0.0277052	-0.00881671
										0.16	-0.207066	-0.0445375	0.00730538
										3.12	-0.047309	0.0216446	0.0337951
										0.71	0.0620734	0.0372337	0.0400473
										2.74	-0.0199839	-0.0604242	0.00175522
										9.47	-0.139606	-0.0337914	0.0164576
										0.7	0.255614	0.100104	0.0656315
										2.18	0.0268213	0.0697925	0.0292611
										-0.45	-0.00852388	0.0396083	0.0316264
										-3.61	-0.143001	-0.00756631	-0.0915585
										1.39	0.00957865	-0.00689004	0.0227435
										3.06	0.0333917	0.00634956	0.0291473
										3.22	0.0929848	-0.036135	-0.0686159
										-2.22	0.0667566	0.0524741	0.0511576
										2.21	-0.0594527	-0.00326562	0.0119338
										4.6	-0.195665	0.14832	0.110888
										-6.85	0.197752	0.106385	0.0308344
										1.49	-0.0518921	0.0174931	0.0142447
										-0.77	-0.0685629	0.0285684	0.0334403
										0.63	0.155402	0.00211002	0.0132206
										-0.22	-0.00373832	0.241596	-0.0903661
										-3	0.0967612	0.0357548	0.0263405
										-1.18	-0.0689791	0.0470258	0.0223373
										-2.48	0.0642147	0.029678	0.00364346
										-2.78	0.0635386	0.0238106	-0.00405698
										1.52	-0.0203206	0.00733325	-0.0232217
										-2.53	-0.0399038	0.00134719	-0.00173251
										-0.34	0.484684	0.271637	0.227865
										-2.13	0.032108	0.0276416	0.019532
										2.02	0.0225297	0.0441628	0.039882
										2.65	-0.124712	-0.0622962	-0.022262
										3.31	-0.173926	-0.0460885	-0.0158152
										-4.42	0.141723	-0.0431866	-0.0733259
										-0.58	0.234466	0.114914	0.059176
										1.07	0.00327928	-0.0139747	-0.0465192
										-0.1	0.0115776	-0.0234453	-0.00211341
										-1.5	0.113547	0.00355315	-0.0634836
										18.33	-0.145051	0.0774767	0.101258
										1.9	0.0695526	-0.00178641	-0.0148599
										-1.47	0.122282	0.0236411	0.00939486
										3.33	-0.0743471	-0.100902	-0.0307241
										-0.59	-0.531359	-0.103194	-0.0334409
										4.19	0.00718171	-0.0386004	-0.0381085
										-0.97	0.102938	0.210785	0.0121538
										-0.79	0.103678	0.0426227	0.0302761
										8.25	0.065939	-0.00558367	-0.0126809
										-1.29	0.0775535	0.0148666	-0.0314353
										1.64	-0.0280614	-0.00586212	0.0249885
										2.42	-0.077359	-0.0139467	-0.0160294
										0.25	0.0122585	0.00541137	0.0384077
										0.24	-0.0225592	-0.00297462	-0.0128835
										-0.11	-0.110394	-0.0498672	-0.0290258
										0.21	0.0387456	0.0537036	0.0672835
										-2.61	0.406553	0.18425	-0.038225
										0.04	0.0258474	0.0271949	0.013572
										-0.02	0.159765	-0.0210115	0.00706919
										0.55	-0.0949483	-0.020843	-0.00249342
										1.04	-0.0139744	-0.0276571	0.0162338
										2.17	-0.0165011	0.0137183	0.0663083
										2.17	-0.152832	0.00228762	-0.0382715
										0.83	0.0494288	-0.0140174	-0.0443477
										2.06	0.152058	0.0536032	-5.61e-05
										-4.92	0.0163776	0.039115	0.0575605
										-1.99	-0.0432187	-0.00597264	0.00654176
										-1.89	0.0919505	0.0223298	0.0205847
										0.56	-0.00641278	-0.0136968	-0.029127
										-0.18	-0.111229	-0.00836211	0.0228348
										-0.32	-0.12426	0.0115153	0.0112051
										0.2	0.0651151	-0.0108125	0.118721
										1.23	-0.0239216	-0.00826194	-0.0127949
										-2.23	-0.110387	-0.0737908	-0.0135859
										2.22	0.00147664	0.00235315	0.0288372
										0.23	0.138157	0.132169	0.0535803
										-0.5	-0.0145634	-0.0330199	0.0235192
										0.68	0.0148028	0.0208631	0.0320474
										2.04	0.176867	0.0813183	0.131226
										4.68	-0.0602421	0.0604535	-0.0211037
										-2.02	0.346603	0.0632858	-0.107921
										-1.84	-0.170992	-0.0374666	0.00256285
										3.9	-0.097848	0.012581	0.0591013
										-2.91	-0.000599838	-0.0126616	0.00144907
										-1.39	0.128353	-0.0734367	-0.0564049
										0.86	-0.0188467	-0.0099943	-0.0196294
										-1.85	0.0579273	0.0618951	0.0307805
										-0.3	-0.0298868	-0.00989376	-0.012218
										-1.54	-0.0723956	0.00547823	0.0351273
										-4.02	-0.134339	-0.0240664	0.0385164
										1.33	-0.0392715	-0.0875163	-0.0947101
										-2.81	-0.0193002	0.0113606	-0.000836355
										3.98	0.212767	0.143557	0.127706
										5.86	-0.00946087	-0.0163808	-0.00764674
										0.2	-0.0534736	-0.056013	-0.00574764
										-2.68	0.0310359	-0.0101606	-0.00454864
										1.27	-0.0162097	0.00885295	0.0229706
										1.76	-0.279299	-0.0896377	-0.0165595
										-1.67	-0.00932458	-0.0189997	-0.016005
										5.11	-0.0153311	-0.0743658	-0.0372614
										-1.92	-0.0305645	-0.00893561	-0.134084
										-2.41	0.217221	0.12091	0.0936973
										1.44	-0.0800688	-0.0384394	-0.00765222
										-0.24	0.254171	0.105251	0.00875358
										-0.81	0.0382028	0.0585891	0.0325257
										-1.71	-0.0333714	0.00368456	0.0244041
										-1.82	0.164838	0.138249	0.0657798
										1.23	0.0936775	0.0177963	0.0038692
										-1.83	-0.0418365	0.00501897	0.0178316
										0.28	-0.112648	-0.0478443	-0.0212647
										-3.3	0.245308	0.0919474	0.0259116
										6.62	-0.0697125	-0.0111732	-7.14e-05
										1.78	0.025354	-0.014821	-0.00679596
										1.86	0.11695	0.0573918	-0.0220711
										-0.16	0.00643847	-0.0407968	-0.067753
										4.28	-0.38723	-0.0257775	0.0174493
										-0.28	0.125393	0.0439884	0.0176254
										-0.61	-0.0839687	-0.191755	-0.170811
										0.49	-0.159403	-0.131093	-0.0743067
										0.76	-0.0409425	-0.00170715	-0.00848681
										1	0.120872	0.0667183	0.06157
										2.07	0.0328715	0.00525528	0.0107403
										-1.16	-0.0283209	0.0148825	0.0323587
										0.19	-0.0903617	-0.0238775	-0.00524435
										-0.97	0.360376	0.0413471	-0.106836
										-0.79	-0.00110206	0.00374569	-0.00960198
										0.51	0.0463654	-0.0575937	-0.0322162
										0.22	-7.74e-05	0.0159579	0.0238236
										-3.4	0.385384	-0.00619593	0.123177
										-1.96	0.00574181	0.0152557	0.0332019
										-0.19	-0.0253948	4.07e-05	0.0152664
										-1.62	0.018178	-0.013015	-0.00922728
										-2.37	0.148005	0.021032	0.0213772
										0.05	-0.0558046	0.0191308	0.00453281
										-1.91	-0.0196686	0.0679592	0.0841491
										-1.19	0.0120004	0.0408686	0.0246486
										-0.66	-0.0481035	0.0161636	0.0131367
										1.75	-0.0836579	0.014343	0.0295779
										-0.07	0.142919	0.0692937	0.0765361
										1.51	0.140187	-0.00702726	0.00890538
										-0.05	-0.00350711	-0.141662	-0.0212019
										0.84	-0.0540499	0.0314139	0.0780001
										2.52	-0.00878438	-0.0355771	-0.0065747
										5.86	-0.127326	-0.0277774	0.00108396
										0.5	0.0120424	-0.00735517	-0.0104495
										4.65	-0.0274976	0.0335332	0.0491929
										0.94	0.0863422	0.068012	0.0455917
										0.25	-7.89e-05	-0.00111459	-0.0105068
										-1.66	0.0561171	-0.0212562	-0.0190548
										0.97	0.0472464	0.0477933	0.0204849
										0.25	0.121862	0.0227436	0.0209134
										-0.11	-0.0782856	-0.0293821	0.0112442
										0.67	-0.0449019	0.00844359	0.0121801
										-0.79	0.12367	-0.0114548	-0.0409988
										-0.95	-0.0640331	-0.0381206	-0.0380441
										-1.31	0.508871	0.102342	0.0132051
										-2.12	0.0790881	0.0347354	0.0744731
										1.39	0.0191579	0.0562028	0.290094
										0.63	0.141646	-0.0450635	0.0378774
										-2.11	-0.0833597	0.0429164	0.02551
										1.49	-0.0127501	0.0138844	0.0441895
										-2.46	0.0184394	0.00269076	-0.065556
										1.27	-0.022584	0.0105137	-0.00188229
										1.98	-0.0617941	-0.0365204	-0.0244774
										0.64	0.0395933	0.0113404	0.00229456
										0	-0.0142527	-0.0228876	-0.0120106
										4.88	0.00287729	0.00565958	0.0312606
										-0.49	0.869205	0.430818	-0.108838
										-2.58	-0.0372795	0.0865309	0.136915
										-1.98	-0.00873754	-0.0454502	-0.0439709
										-0.68	0.0462501	-0.0247581	0.000706547
										-0.84	0.0955531	0.0224283	0.0242309
										-2.26	-0.0908005	-0.150492	-0.0615556
										1.55	0.0697152	-0.00753076	0.0287974
										3.43	-0.148783	-0.0443647	0.103558
										-0.51	-0.00713388	0.0163839	0.0332182
										0.58	0.234534	0.274469	0.132549
										0.99	0.11185	0.0831979	0.0623413
										-0.76	0.126825	0.0706492	0.0604531
										1.09	-0.23174	-0.0220266	0.0483182
										-2.36	0.0188038	0.0438888	0.0320103
										-2.96	0.0610494	-0.0101749	0.0139004
										0.76	0.328711	0.116192	0.066196
										-0.39	0.0276654	0.0256666	0.0310933
										-0.48	0.1847	0.088279	0.063794
										-1.61	0.163905	0.0881026	0.046009
										-0.77	-0.0397745	-0.0423795	0.119863
										-3	0.169225	0.0362537	0.0169605
										-1.18	-0.00312315	0.0335381	0.0146984
										-0.98	-0.0257721	0.0771382	-0.0144732
										0.51	-0.0340682	0.0434506	0.00833807
										-1.4	-0.0560426	-0.030678	0.0017654
										-0.77	0.0343386	0.03034	0.00224058
										-0.91	-0.0348767	0.0050562	-0.00981284
										-0.79	-0.0471625	-0.0409375	-0.0382227
										-1.2	0.0385762	-0.0254685	-0.0169772
										-0.12	-0.099724	-0.0363914	-0.02034
										-0.99	-0.0806657	-0.0498921	-0.037077
										4.41	0.110023	-0.0853469	0.12536
										0.64	-0.119722	-0.0626005	-0.0590054
										-0.64	0.00968071	0.00723454	-0.00886105
										-1.46	0.0266712	0.0196275	-0.015967
										-2.47	-0.0627853	-0.0548272	-0.029265
										-0.57	-0.068347	-0.00972858	-0.0143768
										-1.04	0.0229259	-0.0022349	0.0112407
										-2.7	-0.0457762	0.0112431	0.0133061
										-0.99	0.0474599	0.0226242	0.0601769
										-0.86	-0.0313414	0.0287303	0.0433013
										-0.02	-0.0208138	0.0354943	0.0699287
										2.27	-0.0835159	-0.00792593	0.058473
										2.53	-0.0184745	-0.000976614	0.0378005
										-0.96	0.0655354	0.0416123	0.0168056
										0.16	-0.0888308	-0.0380491	-0.0312777
										-1.42	0.0409878	-0.00313329	0.0221502
										-0.54	-0.0978814	-0.0271763	-0.0142358
										0.48	0.386707	-0.0765115	0.0992445
										-2.21	0.0132684	-0.0270545	-0.00790638
										-2.14	0.107967	0.0343224	-0.00928624
										-0.01	-0.0423214	0.0800754	-0.0564397
										2.69	-0.496106	0.174965	0.258389
										3.94	-0.00551709	0.0245293	0.0108753
										-0.68	0.188198	0.0757644	0.236458
										-0.63	-0.15896	0.484817	0.298785
										-2.47	0.156723	0.0400309	0.0647364
										-2.79	-0.0148427	-0.090054	-0.097528
										0.19	0.0434818	0.117201	0.17892
										-3.01	0.325065	0.102337	0.104031
										1.8	-0.0126936	-0.0399343	-0.020799
										2.34	-0.0374331	-0.0999926	-0.145269
										-0.53	-0.0428134	0.0100807	0.00514722
										0.29	-0.0510542	0.108378	0.228672
										-2.23	-0.0240343	0.0758487	0.111119
										-1.7	-0.0256283	-0.00629821	-0.019972
										-0.68	0.348515	0.316997	0.219009
										-0.8	-0.0156379	-0.123856	-0.0916167
										0.63	-0.139401	0.0171502	0.133384
										1.51	0.0133554	0.0167532	0.0374548
										-0.31	0.0296471	-0.0173469	-0.00316134
										-0.28	-0.0642214	0.0383987	0.057478
										-0.44	-0.0556332	-0.0447596	-0.0176562
										-1.09	-0.0122824	0.0303911	0.0481452
										1.7	0.0914211	0.0149104	0.286641
										-1.58	0.226152	0.102466	-0.0320278
										12.61	-0.109186	-0.00295254	0.0179257
										0.24	0.202689	0.0461169	-0.0755352
										-0.24	-0.21611	0.0908831	-0.244243
										3.68	-0.023722	0.032075	0.0385122
										2.22	0.0576488	-0.00942304	-0.0272734
										-1.03	-0.0322279	-0.0142504	0.00488848
										2.09	-0.0676383	-0.0201785	0.00426671
										0.43	0.160205	0.0456348	0.00907957
										-1.74	0.0719717	-0.0258666	-0.0147134
										2.07	-0.163279	-0.040415	-0.0458666
										4.73	-0.0271981	0.0113488	0.0386761
										2.01	-0.0621353	0.000791431	-0.0317835
										5.23	0.0040998	0.0211446	0.0365819
										0.67	-0.0702674	0.0107364	0.0712948
										0.6	-0.151562	-0.0479816	-0.00260724
										0.05	0.210097	-0.00795926	0.00778583
										1.48	-0.043691	0.0037829	0.0123136
										1.55	-0.0260616	0.00651482	0.0377424
										-0.44	-0.0978723	-0.0237998	0.00637448
										-1.91	0.00372778	-0.00342654	-0.00989737
										3.23	-0.00668454	0.0138118	0.0152605
										-3.18	-0.0236069	-0.00703358	0.00890901
										2.71	-0.0276169	-0.0179405	0.0259116
										2.39	-0.031863	-0.00986915	-0.0150485
										0.85	-0.15094	-0.0412499	-0.0111172
										0.22	-0.0907926	-0.0318379	-0.015989
										-1.29	0.377305	0.0880466	-0.00622407
										-0.84	-0.000206007	-0.00376235	0.0252179
										-1.27	-1.99e-05	0.0232866	0.0106886
										-2.68	0.215946	0.0807818	0.0163421
										-1.81	0.058114	-0.00242557	-0.201202
										0.64	0.138019	0.0292684	-0.0848684
										-2.14	-0.0699366	-0.13881	-0.164304
										-1.22	0.0960037	0.057872	-0.00504954
										-0.25	0.380713	0.402802	0.389356
										-0.75	-0.167137	-0.0476826	-0.144041
										0.83	0.0642988	-0.0505939	0.0159214
										-1.42	-0.190296	0.0123522	0.035934
										1.26	-0.211175	-0.0874711	-0.0158314
										-1.15	-0.0560424	-0.00679809	0.00548745
										0.25	-0.128602	-0.0435138	-0.0249328
										-0.13	0.028789	-0.0239636	0.0192397
										-0.78	0.0745124	0.0888228	0.103391
										-1.25	0.220263	0.115537	0.0599832
										-1.91	0.0431993	-0.00704987	-0.0242885
										3.08	-0.0215773	-0.00416001	0.00494499
										0.03	-0.0538118	0.00198736	0.00599086
										-0.84	-0.0538118	0.00198736	0.00599086
										-0.06	-0.0136795	-0.0236487	-0.0161591
										1.28	-0.034619	0.0761836	0.0799873
										0.71	0.00463408	0.0061935	-0.00714089
										4.28	0.0383136	0.00854201	0.0216762
										-4.69	-0.129884	-0.0627756	0.0247041
										-1.86	-0.0799378	0.00129713	0.0622555
										-2.24	-0.0539974	-0.00107639	0.00415507
										1.25	0.00446871	0.0116793	0.0143193
										0.53	0.0831511	-0.0137617	-0.0184111
										-1	0.00831346	0.00433767	0.0142896
										-0.58	-0.0414087	-0.0332517	0.0174719
										0.72	-0.0793844	-0.0238883	-0.0359766
										-1.2	-0.0225439	-0.00385103	0.0110535
										-0.61	-0.0275813	-0.0163325	0.0136049
										1.21	-0.0264471	0.0289798	0.0710021
										1.16	-0.00334311	0.0146015	0.00786971
										-2.59	-0.0993367	0.027142	0.131432
										-2.59	-0.0593193	0.0337438	0.161747
										-0.35	-0.0280353	0.00352057	-0.0112386
										0.32	0.00698824	0.0694742	0.0808028
										-0.39	-0.176916	0.104298	0.206637
										-1.26	-0.0604306	-0.0128485	0.0619517
										-1.23	0.454785	0.0322629	-0.163806
										-0.75	-0.0505398	-0.0639869	0.014736
										0.07	-0.0903561	-0.0515789	-0.0213419
										-1.55	-0.127344	0.0144725	0.0268296
										-0.05	-0.0975957	-0.012721	0.0292236
										11.58	-0.130516	-0.0280212	-0.0242017
										2.35	-0.0518224	-0.0174113	-0.0205948
										-0.4	0.0280325	-0.000392141	0.00896974
										0.68	-0.0870121	-0.030998	-0.0244364
										-0.16	-0.127059	0.00470654	0.0401798
										2.59	-0.0864231	-0.0548963	-0.016833
										2.26	-0.0832196	-0.0166237	-0.000730555
										2.05	-0.0437024	-0.0422783	0.0265788
										4.42	-0.0739909	-0.0216876	-0.0575762
										-3.62	0.0344649	0.0111402	0.0331343
										2.88	-0.0998119	0.0360771	-0.0480351
										0.73	0.0742027	0.115025	0.0638215
										-1.82	-0.137035	-0.0454268	-0.0209921
										-0.98	0.0610259	-0.00931774	0.0616332
										-2.44	0.100505	0.0359575	0.0653517
										-0.38	-0.0845604	-0.0510831	-0.0148835
										0.65	0.171854	0.0741459	0.0115678
										1.69	-0.0741256	-0.019089	0.0495693
										-0.41	0.0359142	-0.0478084	-0.0297515
										0.54	-0.020193	0.0606149	0.0492456
										-1.51	-0.0714579	-0.0770319	-0.0885295
										-5.23	0.138257	0.0559202	-0.0137184
										3.18	-0.0612342	-0.00110712	0.0248334
										-1.6	-0.0567683	0.00745874	-0.00857259
										-2.64	0.0501735	-0.010315	-0.0185103
										-2.24	-0.00149161	-0.0349047	-0.0465986
										-0.86	0.0990896	0.0276689	-0.081106
										1.31	0.00843637	-0.00040881	-0.0247544
										1.2	-0.15506	-0.0392887	-0.0854329
										0.01	0.223084	0.0630797	0.0100213
										7.43	-0.115286	-0.0115885	0.124275
										-0.78	-0.0997738	0.0248247	0.161675
										2.1	-0.0381136	-0.0587589	0.026322
										3.7	-0.00342206	0.0733189	-0.000318339
										1.14	-0.0550192	-0.0339949	-0.0252487
										-1.33	-0.0860034	0.00416651	0.0172577
										1.03	-0.0147224	-0.00333622	-0.000716812
										1.01	-0.131545	-0.0116529	0.00536968
										0.62	-0.0402656	0.0186936	0.0415003
										-0.54	-0.248796	-0.170796	-0.200592
										2.43	-0.185198	-0.0481673	-0.00777562
										-5.29	0.0294614	0.0227894	0.0306776
										-0.47	0.016982	0.121483	0.0478055
										0.99	-0.0105189	0.0462878	-0.022009
										-0.71	-0.0450649	-0.0641173	-0.0470496
										1.76	-0.0504882	0.0552804	0.0292378
										-1.26	0.268297	0.0600559	0.0285932
										-1.1	-0.0528087	0.0527904	0.0121347
										-1.23	-0.0567854	-0.00585828	0.0140037
										-2.09	0.0514242	0.0138862	-0.00132678
										-0.39	0.0832076	0.00533058	0.0451896
										-1.51	0.0395525	0.0031486	-0.0255602
										-5.4	0.112552	0.0665905	0.0368798
										0.65	-0.0162036	-0.0194338	-0.0378128
										-1.74	0.0900246	0.00823261	-0.0121737
										-0.47	0.199631	0.0626855	-0.043621
										-0.16	0.150485	0.00218148	-0.0232373
										5.47	0.117173	0.0441477	0.0199187
										-1.92	0.406066	0.134263	0.0135198
										-0.05	-0.301476	-0.0818557	0.00389821
										6.51	-0.339592	0.112722	0.0815422
										-2.49	0.00435169	-0.00283139	0.0161584
										0.11	-0.228707	0.0830137	0.0401374
										-0.76	0.0696685	0.00259482	-0.0281703
										-1.59	0.160759	0.0119181	-0.0384339
										7.05	-0.171688	0.0061586	0.0321586
										-0.09	-0.0319689	0.0245831	0.045031
										4.29	0.010547	0.0100695	-0.0110938
										-1.79	-0.102564	-0.0705016	-0.0072716
										-1.93	-0.0223598	-0.15733	-0.079933
										-0.86	0.196567	0.122963	0.0680909
										-1.25	0.138258	0.0230187	-0.0338469
										-3.96	0.0471991	0.0548818	0.0120147
										-0.74	0.0277775	0.0892494	0.14992
										-0.52	-0.618478	-0.605814	-0.415435
										1.5	0.0666339	-0.074726	-0.151899
										2.34	-0.00294907	0.0247897	0.0672502
										3.13	0.00666815	0.00554009	0.0217507
										-2.43	-0.00550944	-0.00386449	-0.00974568
										-0.45	0.091326	-0.0235479	0.123922
										5.69	0.00886051	0.0232251	0.0565806
										4.27	0.00653235	-0.100147	-0.0152355
										3.98	0.00383252	0.00257691	0.0418294
										2.31	-0.0344943	-0.0478915	-0.0359615
										-0.91	0.0371843	-0.0570854	0.0103041
										1.8	-0.0456207	0.00621055	0.0404317
										1.03	0.0130241	0.0212065	0.0284246
										-1.56	-2.8e-05	0.00333274	0.0124527
										2.88	-0.0550656	-0.00819493	0.0289889
										3.7	-0.020097	0.0108635	0.0437175
										-2.03	0.0686982	0.00315347	-0.0281981
										5.97	-0.0223167	0.00638903	0.0380058
										-0.93	-0.0142387	0.00894345	0.0301288
										-4.51	0.0807709	-0.00324623	-0.0502452
										4.98	-0.0493236	0.0125507	0.0398527
										-0.85	-0.000235567	-0.0107753	-0.00194038
										-2.71	-0.0345134	-0.0126775	-0.00121787
										2.68	-0.0762479	0.0291866	-0.0200006
										-2.22	-0.0354747	-0.0209512	-0.0153715
										5.17	-0.0500304	-0.0347461	-0.0220101
										2.68	-0.00889358	-0.0408626	-0.0163676
										2.08	-0.0297098	-0.0284922	-0.00589557
										1.4	0.0918497	0.000144076	0.020882
										-1.8	0.0175593	0.0174598	0.0291783
										-0.77	0.0348997	-0.00012081	0.0172895
										3.18	0.0357919	-0.0383681	0.0186289
										-2.7	0.0978572	0.0126592	-0.0121291
										2.26	-0.100029	-0.0221744	-3.74e-05
										-5.54	0.0723473	-0.196511	-0.202166
										-0.92	-0.0897646	-0.0539926	-0.0193369
										2.32	-0.0236629	-0.00572384	0.0192276
										-2.18	0.0151183	-0.0890861	-0.0497419
										0.8	-0.0663976	0.00156964	-0.00411015
										-1.5	0.0310771	0.0283105	0.000453218
										5.34	-0.0707057	-0.0122347	0.00566522
										0.97	-0.0922053	-0.000745899	0.00899998
										-1.46	-0.0205577	0.0175732	0.0183737
										0.13	-0.0344019	-0.0108315	0.0135137
										-4.37	-0.0689445	0.00513228	0.0313208
										-1.05	-0.0748522	-0.00837086	0.00698897
										-0.67	0.0045423	-0.00687067	-0.0204369
										-1.28	0.0185119	-0.116462	-0.108226
										-2.73	0.186894	0.0694557	0.0337148
										-1.2	0.346679	0.196952	0.0540252
										0.78	-0.109065	-0.0110449	0.013434
										-0.96	0.0161811	0.015498	0.0178291
										-1.56	0.0179865	0.0966559	-0.0247695
										1.73	-0.0509148	-0.0351232	0.01822
										-0.16	0.266311	0.258364	0.136991
										-0.17	0.0622571	-0.0887345	-0.0489071
										-2.57	0.183316	-0.0336357	-0.133177
										-1.81	0.42409	-0.0310047	-0.127892
										-1.73	0.0583992	-0.0101645	-0.137831
										-1.01	0.0157058	0.108291	0.0167181
										-2.03	0.478781	-0.172103	-0.100062
										-0.23	-0.171258	-0.0355491	0.0263339
										-1.97	0.388011	0.0954025	0.072311
										0.95	0.239324	0.0777152	0.0160922
										3.35	-0.0165444	0.056634	0.0382021
										-0.68	-0.0977874	-0.0623001	-0.129654
										-0.94	0.418631	0.413638	0.246524
										-0.38	0.429976	0.185097	0.073352
										-0.75	0.0465471	0.145522	0.172931
										-2.44	-0.0942287	-0.0273126	-0.0474391
										0.39	-0.0495678	-0.0289616	-0.0278478
										-1.62	-0.0479259	-0.0428571	-0.012526
										-0.86	0.0198458	-0.0163651	-0.00121938
										0.14	-0.0805355	-0.00949609	-0.00527716
										0.97	-0.0720505	-0.0191239	-0.00338243
										0.93	-0.0508136	-0.0116474	-0.0100453
										-3	0.0717707	0.0195513	-0.0168871
										-2.41	0.0132946	-0.0330168	0.0351018
										-0.34	-0.000339814	0.0109766	0.0188487
										-4.5	0.109876	0.232906	0.0811213
										3.27	0.0129807	-0.0240166	-0.0326383
										0.21	0.547342	0.0208965	-0.00356253
										-1.6	0.33055	0.171679	0.0923979
										-1.7	0.100468	-0.0111752	0.0134959
										-0.31	-0.121341	-0.134904	-0.0957321
										1.01	-0.575534	0.0091154	-0.138682
										0.01	-0.140276	0.0462424	0.0544731
										6.16	-0.122624	0.0479527	0.0164126
										1.54	0.0253174	-0.00942529	-0.0134362
										1.08	0.0641855	0.0337073	0.0447586
										-0.24	0.0402825	0.0164436	-0.0215448
										-1.32	0.0865531	-0.0273748	-0.0169661
										0.93	-0.089994	-0.0436161	-0.062873
										5.49	-0.245782	0.00439204	0.130201
										2.15	-0.278483	-0.243688	-0.0692569
										-1.9	-0.028198	-0.00698294	0.00277839
										-0.43	-0.0397624	0.0313632	0.0470505
										3.77	-0.0446184	0.0002846	0.0230139
										-1.58	-0.000476381	-0.028235	-0.0116926
										4.41	-0.0963525	0.00589064	0.0411557
										0.11	0.0107234	0.00530192	-0.00434088
										1.91	-0.0466737	-0.0156645	0.014968
										-2.47	-0.0446912	0.00241023	0.0304807
										-0.62	0.0456007	0.0360594	0.0169854
										1.42	-0.0150832	-0.00861309	-0.0107329
										-1.56	-0.121561	-0.00304772	0.0087434
										-2	0.0573482	0.00158381	-0.0131166
										3.86	-0.0503628	-0.000481698	0.0337304
										-1.71	0.0217709	0.00797171	0.0375717
										6.04	-0.220541	0.0492786	-0.0530791
										2.03	-0.106821	0.00665501	-0.00827906
										-2.48	0.0186574	-0.0208627	-0.00688123
										0.94	-0.0615494	-0.00135583	-0.0108811
										5.2	0.00661711	0.0713796	0.0377414
										0.88	0.10506	-0.0830608	-0.0477573
										-0.15	-0.0459178	-0.131508	-0.138597
										-1.44	0.0502604	-0.00698421	0.0083343
										-2.18	0.129498	-0.065254	-0.113838
										-0.27	0.00904088	0.00850979	-0.010385
										-3.5	0.177617	-0.00698734	0.0165327
										-3.79	0.0971844	0.05205	0.0308284
										2.88	-0.105315	-0.0553317	-0.085561
										0.49	-0.0402029	-0.0255297	-0.00509968
										-0.64	-0.0720561	-0.0666137	-0.0583235
										-0.39	-0.0327888	-0.0312475	-0.0386585
										0.34	0.0877595	0.0145169	-0.0180414
										0.91	0.0253784	-0.0953186	-0.100357
										2.67	-0.11423	0.0103369	-0.000179838
										0.84	0.225622	0.0828816	0.0659398
										0.39	-0.0056524	-0.0102756	-0.00939556
										0.14	0.104228	-0.0550604	-0.123839
										-3.12	0.131071	-0.0610808	-0.0568859
										-1.84	0.14193	0.0239111	0.0115721
										-0.19	0.401174	0.0690964	0.0722245
										-1.09	-0.062959	0.151712	0.266769
										-3.08	-0.062959	0.151712	0.266769
										2.2	0.0301227	-0.0185202	0.00650798
										1.1	0.0225551	0.0211771	0.049527
										-1.22	0.0334964	-0.0585336	-0.0610429
										5.56	-0.0674333	-0.009017	0.0545659
										-2.06	0.0176292	-0.0112766	-0.005853
										0.37	-0.00677464	-0.0181203	-0.0712951
										-0.91	-0.000943825	0.0118986	0.0310421
										2.19	-0.0708595	-0.0144868	0.0051926
										1.96	0.0445135	0.0135061	0.00939733
										-0.27	-0.241125	-0.0775741	-0.130836
										-1.3	0.246407	0.0451741	0.0863077
										4.29	0.0142201	0.0331058	0.0288383
										3.2	0.01655	-0.00773203	0.011404
										-1.75	0.262648	0.0582558	0.00769881
										2.76	-0.0994898	-0.0600646	-0.0314053
										1.95	-0.0160821	0.0575745	0.0549925
										0.81	-0.0536034	-0.0254536	-0.00212831
										0.04	0.604125	0.144646	0.0319414
										-3.5	0.136907	-0.0147544	-0.0474316
										3.02	-0.0450882	-0.0308886	-0.00488606
										2.58	-0.0970641	0.00596567	0.0181251
										-0.91	0.0254146	0.0214593	0.00699107
										-1.07	0.0176414	0.0129352	0.00484146
										0.28	-0.023169	0.00866937	-0.0212393
										-1.78	0.151682	0.0046991	0.0469453
										-1.15	-0.0387482	-0.0684405	-0.0641753
										0.93	0.116141	0.0355737	0.0198081
										-2.1	-0.061368	-0.0117604	-0.0244385
										-1.02	0.00496088	-0.00706636	-0.00515203
										2.08	0.242952	0.185992	0.27137
										2.97	0.106137	0.0618063	0.054105
										-2.57	-0.0232448	0.00261127	0.00732076
										-0.38	-0.0972447	-0.0424718	-0.0158686
										-2.08	-0.0361445	0.0106319	0.0177709
										0.86	0.109803	-0.0220087	-0.000566436
										-1.52	0.0247782	0.022274	-0.00784224
										-0.21	0.0940347	0.042919	0.0292694
										1.19	0.0350191	-0.0119883	0.0140985
										0.33	-0.0258934	0.0453707	0.0731495
										-1.06	-0.0576529	-0.0118342	-0.0148858
										1.48	-0.0377337	-0.00434511	0.0102153
										2.8	0.0687753	0.0960496	0.0665011
										3.22	-0.105139	0.00438371	0.0191264
										2.67	-0.16754	-0.166602	-0.12261
										-2.78	0.0450657	-0.0220175	-0.0174551
										0.58	0.078353	0.0262193	0.0472806
										-0.87	0.118755	-0.0917867	0.0348375
										0.95	-0.117716	0.0265983	0.0530199
										-3.19	0.0113076	0.0347078	0.0155305
										1.86	-0.0477173	0.0142663	0.0265199
										2.9	-0.0693405	0.00151465	0.00974022
										-1.07	0.0758583	0.0168855	-0.00515612
										-1.81	-0.0315597	-0.0305865	0.00720684
										0.13	-0.0186189	-0.00529558	0.00604005
										7.35	-0.123515	-0.00574398	0.0164456
										0.47	-0.0549375	-0.0150713	-0.0250857
										1.11	-0.0162857	-0.00673855	-0.0401154
										-2.72	-0.0512712	-0.0328257	0.022025
										-9.08	0.142852	0.0801719	-0.0220513
										2.91	0.205703	0.0576974	-0.0106008
										2.25	-0.00110377	-4.15e-05	-0.00688452
										0.67	-0.0400385	0.00106624	0.0247249
										2.93	-0.101034	0.0172692	0.0181601
										2.7	-0.0501771	-0.0189998	-0.012453
										1.03	0.0627413	0.0144944	0.00733482
										1.52	0.0339831	0.00446339	0.0059761
										2.04	0.0570704	-0.0302722	-0.0256557
										1.25	-0.0680845	-0.0337588	-0.0262585
										1.05	-0.0532796	0.00749102	0.0247108
										1.19	-0.176469	0.0176834	0.0698549
										-1.34	0.103925	0.0162771	0.0400227
										-0.08	-0.0180317	0.016032	-0.0251479
										2.56	-0.0323473	0.00777668	0.0138813
										6.17	-0.0217719	0.0224067	-0.00356681
										2.91	-0.0492245	-0.0439026	-0.0561049
										0.8	-0.0449733	-0.00303174	0.0156658
										-0.69	0.0163901	-0.00632045	0.0188311
										-1.09	0.00508115	-0.0308247	-0.029327
										0.44	-0.0103363	-0.0188308	0.00951142
										-2.31	0.0276993	-0.0318041	-0.00947827
										0.47	-0.0688852	-9.32e-05	0.0174245
										4.29	-0.00777713	-0.0762351	-0.0557393
										-1.1	0.0021037	-0.0330534	-0.0167081
										-0.11	0.00515488	-0.00831034	0.0261664
										1.79	-0.00957896	-0.0238581	0.0116524
										1.43	-0.0726823	0.0229886	0.0204894
										0.66	0.329661	0.159443	0.142984
										-3.57	0.202162	-0.0247957	-0.0316417
										-1.18	-0.0026861	-0.0183369	0.0430121
										-0.78	0.00536453	-0.0205909	-0.0112159
										-0.18	0.064875	0.0554639	0.0503736
										-1.55	-0.128887	-0.0578552	-0.0932979
										-0.33	-0.0506436	0.0166912	-0.0293777
										2.1	-0.129664	0.00449335	0.0521838
										0.76	-0.0714436	0.0759834	0.0544075
										4.44	0.12628	0.0524309	-0.0597056
										2	0.0886375	0.0358472	0.00641545
										4.53	-0.272473	-0.0380351	-0.0962576
										0.48	-0.0730176	0.0957618	0.102433
										-1.05	-0.0867275	-0.0131746	0.00435987
										-1	-0.00206589	0.0190664	0.03984
										1.91	-0.000807279	-0.00688846	0.0042352
										-1.18	0.0480551	0.045776	0.0445541
										-3.27	0.060202	-0.0125538	0.0100489
										-0.48	-0.169215	0.0592856	0.203793
										0.87	0.00836274	-0.0034361	-0.00268687
										-0.21	-0.0922057	-0.0575559	-0.0534427
										-0.78	0.315889	0.164604	0.0940378
										1.07	0.0405789	-0.00404665	-0.00690366
										5.87	-0.225331	-0.0430593	0.0338047
										-0.13	-0.0545084	-0.0600231	-0.0871965
										-2.48	-0.110821	-0.0418078	0.135293
										-1.36	0.0435192	-0.0823223	-0.0824162
										6.98	-0.105289	0.109144	0.0529683
										1.3	0.0811416	0.118022	0.108205
										-2.03	-0.131238	0.0548707	0.0928658
										4.19	0.0215467	0.0113408	0.0246912
										3.04	-0.0100763	0.0169993	0.0511148
										0.66	-0.0172288	0.0109333	-0.020942
										-3.25	-0.110795	-0.0118344	0.023569
										-1.07	-0.223194	-0.194263	-0.134542
										-0.57	-0.0119846	0.0170318	0.00296658
										-1.01	0.0746264	0.026189	0.00501752
										-2.66	0.0466421	0.00927618	0.0214302
										1.89	-0.0108159	-0.0215652	-0.0619543
										0.96	0.290427	-0.0212625	-0.116351
										-0.3	0.0818103	-0.018103	-0.0970967
										-2.44	0.114148	0.00732122	-0.000597828
										-1.27	0.282886	-0.103364	-0.117648
										2.88	-0.0138815	0.0470311	0.104899
										3.31	-0.160698	0.00983134	0.0186754
										-3.04	0.0120537	-0.013922	0.00462882
										3.72	-0.118248	0.00653436	0.0168751
										2.92	-0.0982589	-0.00426428	0.0689555
										0.18	-0.134936	0.0796857	0.0804675
										0.62	0.00645254	-0.101647	0.068794
										2.52	-0.0314414	0.00603885	-0.000191471
										0.35	-0.0803083	0.0103149	0.0141023
										-1.47	-0.0197256	-0.00921928	0.00187088
										1.79	-0.211519	-0.172897	-0.130943
										-0.1	-0.0710167	-0.0397992	-0.0479591
										0.26	0.217179	0.191357	0.302624
										-0.87	0.0669211	0.0629824	0.0371961
										2.62	-0.00891622	-0.041665	-0.00365889
										4.35	-0.041254	-0.0134144	0.00713116
										2.6	0.0496909	-0.0694471	0.0424914
										-0.78	-0.229039	-0.158065	-0.244416
										0.33	0.0264802	-0.0276588	-0.0225506
										-1.42	-0.0607139	-0.00675146	0.0148064
										1.87	0.0729281	0.0120837	-0.00739574
										1.48	-0.0131838	0.0374897	0.076247
										1.35	-0.0907425	-0.0383826	-0.0379272
										-2.02	0.167851	0.0660699	0.10686
										1.31	-0.00213135	0.0197438	0.0333312
										-0.18	-0.065762	-0.0142727	0.00130354
										3.16	0.0398283	0.00717221	0.0122282
										0.05	0.0753876	-0.00426349	-0.0164142
										3.74	0.0371367	0.0187181	0.013623
										-1.84	-0.0710995	-0.0158377	0.0171692
										-0.28	0.0432853	0.0871128	0.0699774
										-1.82	0.0442211	-0.00488183	-0.0148151
										1.2	0.00553575	-0.00531432	0.0719239
										0.59	0.0528177	-0.0452276	0.0121554
										-3.47	0.162271	0.12601	0.151486
										0.43	-0.0698332	-0.00394502	0.0370316
										3.89	-0.0569459	-0.0216823	0.0115771
										-4.1	0.0100371	-0.00105115	0.0050778
										-1.52	0.110556	0.00576618	-0.0164004
										2.13	-0.0179146	-0.000774819	-0.00320676
										1.02	0.278844	-0.0142415	0.0119175
										1.08	0.000136565	-0.048077	-0.0403436
										0.03	0.17385	0.0241313	0.0398451
										-2.96	0.0363871	0.0128021	0.0276686
										-0.41	0.0112299	0.0193122	-0.0323981
										-1.78	-0.044823	-0.00708022	-0.010261
										1.66	0.132903	0.0207106	0.028021
										3.12	0.132903	0.0207106	0.028021
										2.04	-0.107863	-0.0438191	-0.0228455
										-1.52	-0.00348569	-0.0161489	-0.0174532
										0.33	-0.0793147	0.000753417	0.0160897
										0.77	-0.162871	-0.0434613	-0.00211395
										2.65	0.0388191	-0.0533173	-0.0377178
										0.93	-0.0307784	0.00620402	0.0348461
										0.01	-0.104619	-0.0174582	-0.00532672
										1.28	-0.00705263	-0.00678898	-0.0105404
										-1.3	0.0259594	0.00193838	0.00540003
										2.3	0.0243856	0.0299253	0.0291351
										0.18	-0.0739037	-0.0388668	-0.0830143
										3.22	-0.139408	-0.0336312	-0.025387
										1.42	-0.032444	-0.00352163	0.00965437
										6.27	-0.00784543	0.00740804	0.0187183
										4.34	-0.0440652	-0.00158396	0.0248371
										1.39	0.00761797	0.0329073	0.0325946
										0.21	0.153041	0.114521	0.0954932
										1.95	-0.118945	0.0271702	0.025041
										1.99	-0.11786	-0.00850981	0.000132883
										0.57	-0.0247761	0.0172073	0.0173401
										-2.6	0.059578	0.0131963	-0.0268301
										-0.34	-0.0565438	-0.0351887	-0.00391636
										-1.66	-0.0076391	0.0284158	0.027956
										2.43	-0.176741	-0.105833	-0.144514
										0.76	0.251418	0.0899839	0.0189804
										0.05	-0.0157155	-0.00480156	0.00277405
										0.42	-0.150408	-0.0022572	-0.0352792
										-3.22	-0.30199	-0.0780322	-0.119015
										-4.77	0.119037	0.022475	-0.0201818
										0.21	-0.00388919	0.00283261	-0.00527351
										-1.25	0.0476575	0.00382765	0.00309351
										-3.47	0.0339158	-0.0088305	-0.0292227
										0.93	-0.464487	-0.00662743	0.163154
										0.84	0.011332	0.0229947	0.0386869
										2.95	-0.087328	0.00321014	0.031983
										0.46	0.0101112	-0.00971455	-0.00488355
										-1.68	0.0499316	0.0868289	0.0253164
										-1.17	-0.0195482	0.0415673	-0.0583636
										8.08	-0.207377	0.0422969	0.0481141
										0.03	0.183065	0.100737	0.0307232
										2.26	-0.0772151	0.0137471	0.0533657
										2.31	0.160572	0.0751929	0.0618779
										-0.62	-0.154275	-0.0438875	-0.0191778
										-2.49	0.14089	0.120223	0.00944791
										-0.43	-0.0501361	-0.0261179	-0.0221776
										-1.06	0.251634	0.069378	0.171602
										2.89	-0.0754265	0.00261395	-0.00278346
										-2.07	0.0428122	-0.0947706	-0.0901723
										3.07	-0.157424	-0.0270743	-0.00679554
										2.1	-0.267956	-0.058831	-0.00307381
										4.13	-0.081571	0.00400922	0.0564699
										0.91	0.153135	0.0575927	0.0434887
										-1.93	0.0173159	-0.00289957	-0.0137004
										0.11	0.18956	-0.0538809	-0.0627363
										5.51	-0.31451	-0.0719131	0.0387392
										4.84	-0.143027	-0.00514458	0.026464
										2.97	-0.137	0.00435933	-0.0121326
										-2.45	-0.0760607	-0.0399058	0.00492878
										-0.71	-0.104554	0.0125344	0.00726897
										0.18	0.0245777	-0.0500114	-0.00937372
										-1.23	-0.0800079	-0.0764349	0.0226258
										-0.26	-0.0225157	-0.0285693	0.00647025
										2.62	-0.141047	-0.0285142	-0.0175278
										-0.51	-0.00628047	0.00743884	0.00992239
										2.26	-0.0967702	-0.0333213	-0.022409
										-0.21	-0.0509725	0.0178129	-0.0108583
										-2.32	-0.0225144	-0.0348663	0.000227695
										3.25	-0.0250966	-0.0267089	-0.00445894
										1.94	-0.0232929	-0.000105924	0.00977202
										0.6	-0.0234929	-0.00552887	0.00546534
										0.41	-0.0711101	-0.0259156	-0.00043335
										-0.9	-0.103627	-0.0317009	0.0427739
										2.88	0.0333613	0.0135818	-0.00300748
										1.48	-0.0641395	0.0278844	0.0312868
										1.13	-0.160724	0.0459423	0.0147798
										-0.8	-0.0635828	-0.00457731	0.00627138
										4.04	-0.051893	-0.00540878	0.0197266
										0.57	-0.105489	-0.0122713	-0.0364068
										-0.39	0.40728	-0.0657378	-0.0278422
										0.2	-0.0337499	-0.0271814	-0.00904259
										7.29	-0.0259867	-0.00154965	0.0156246
										3.31	-0.0353105	-0.00686146	0.0180177
										-2.25	0.230109	0.0281503	0.00570596
										-0.1	-0.0634056	-0.0247636	-0.0141726
										2.39	-0.111938	-0.0237087	-0.00487364
										4.1	-0.00647863	0.0420633	0.0657619
										2.74	-0.0738273	0.0118676	0.0284334
										3.19	-0.0994285	-0.0052637	-0.00167761
										0.94	0.0892406	0.130392	0.0893646
										-2.04	-0.0251182	0.0108688	0.00573849
										-1.49	-0.115028	-0.000983034	0.0386987
										2.07	0.00663661	-0.0536374	-0.0238713
										0.92	-0.0114068	0.0309249	0.0733846
										0.66	0.0567049	0.0326129	0.028324
										1.06	-0.0673098	-0.00647016	0.0724178
										-0.53	-0.0109817	0.0516851	0.0545201
										-0.79	0.0375295	-0.0142707	-0.0336842
										-3.55	0.130927	0.0424325	0.027848
										0.13	-0.0512516	-0.0329178	-0.0224519
										0.46	-0.0458341	-0.0222597	0.0135292
										1.05	0.0147919	-0.00956281	0.0568763
										0.46	-0.0213465	-0.0093805	0.00936791
										-2.07	0.177928	0.0723959	0.0435878
										-3.05	0.11956	-0.0281416	-0.0295392
										2.34	-0.0491392	-0.00101253	0.0114481
										0.24	0.0252291	0.0351517	0.0369396
										-3.62	-0.0258516	0.000774168	-0.00751115
										-0.04	0.0274887	0.00888772	-0.00524644
										0.87	0.0224659	0.0190021	-0.0240647
										0.39	-0.104215	-0.0364782	0.00480486
										1.14	-0.0473942	-0.00198147	-0.027382
										-0.38	-0.100344	-0.00855388	0.00631729
										8	-0.220446	-0.0446474	0.0107686
										-1.93	-0.0106738	0.00904274	0.00790539
										1.99	-0.0120275	-0.0214895	-0.00317832
										-1.08	-0.0118922	-0.0105659	-0.0031333
										-1.47	0.0468115	0.0127103	0.0175071
										-1.62	0.00091763	0.000281538	-0.0086978
										0.55	0.0336084	0.0254528	0.0281406
										-2.24	-0.0697224	-0.0437462	-0.032326
										-2.12	0.000358546	0.00182931	-0.0174613
										-0.34	-0.0405172	-0.0233428	-0.0221432
										-2.86	0.0746018	-0.0353197	-0.0397901
										1.08	-0.0586065	-0.0238105	0.00139693
										2.97	-0.0638236	0.0120438	0.0461357
										0.84	-0.0857387	-0.00494846	0.0105513
										1.54	0.017697	0.00447106	0.00706616
										-0.57	-0.0255804	-0.0397836	-0.00991911
										-0.29	0.0298753	0.0152508	0.0163358
										-1.35	0.145255	0.08313	0.0697591
										-2.9	0.0524726	0.0104267	0.000199383
										0.7	-0.0028662	-0.0424967	-0.049494
										1.46	0.0775273	-0.0681196	-0.0546539
										-1.69	-0.0102221	0.00479	0.0247582
										3.55	-0.11044	0.0757131	0.10975
										3.51	0.0555077	-0.0273575	-0.0565687
										-0.78	0.0979302	-0.0301851	-0.168907
										0.22	0.0564282	-0.00262173	0.0138149
										0.47	0.00554086	0.027693	0.0126289
										-2.36	0.271451	0.103093	0.00322656
										1.21	-0.366751	0.0759843	-0.282269
										0.11	0.0303306	0.0190854	0.0361974
										-0.94	-0.0116635	0.0112557	0.0186155
										0.79	-0.019623	-0.0229327	-0.0021049
										1.13	-0.203091	-0.0582045	0.0385248
										-5.33	0.221587	-0.0124729	-0.0213243
										-0.03	0.0446906	0.0146987	0.0213244
										0.36	0.0423156	-0.0188825	-0.016095
										-0.14	-0.0449912	0.0455167	0.0308236
										3.19	-0.129622	-0.0942566	-0.0817306
										-0.98	-0.0865127	-0.0785673	-0.0352511
										-1.7	-0.00114539	0.0272551	-0.0398483
										-0.7	0.022545	-0.05395	-0.0183236
										3.94	-0.0215377	-0.00143363	-0.016739
										1.38	0.0156273	-0.0155064	-0.00556288
										-11.31	0.14676	0.0384366	0.0268206
										0.95	-0.00800426	0.0100806	0.0223356
										0.44	-0.0545872	0.0427163	0.0565559
										-1.59	0.0529258	-0.00220644	0.00418482
										-2.64	-0.0543641	-0.116176	-0.144054
										-2.52	0.147315	-0.0504414	-0.0257395
										-2.16	0.0937138	-0.120433	-0.252995
										1.63	0.0359156	0.0696794	0.0311527
										1.96	-0.0240522	-0.00194542	0.0331011
										1.58	-0.0765371	-0.0362076	-0.0340978
										2.43	0.0178806	-0.0284685	0.00726994
										0.64	0.00329626	0.0111765	0.059916
										-3.53	0.240145	0.0477745	0.0364722
										3.57	0.000503213	-0.0684353	-0.042617
										2.74	0.00277157	0.00151034	-0.015997
										0.79	0.0701689	0.0418123	0.0422858
										1.15	0.0190674	0.0140543	0.0132987
										0.87	-0.100319	0.0257093	0.0391258
										0.21	0.0286043	-0.0140314	0.0183442
										0.47	-0.0811452	-0.038343	0.0105649
										4.61	-0.0949709	-0.0121779	-0.0136394
										-0.21	0.083065	0.00211401	0.0189505
										-0.11	-0.213324	-0.0327419	0.0292355
										0.24	-0.0798701	-0.0297876	-0.00244924
										-0.29	0.406855	0.0683613	0.0178152
										-1.91	0.0777262	0.00879834	0.0079392
										2.62	-0.0764638	-0.0418595	-0.0235295
										2.73	0.0284713	-0.0448689	-0.0057862
										-0.95	-0.0555052	-0.032251	-0.0258545
										-7.05	0.127742	0.0156799	-0.0359651
										-3.45	0.81222	0.447397	0.232524
										1.42	-0.000150395	0.0421387	0.0634221
										1.79	-0.0476109	0.00234636	-0.00968527
										0.93	0.00265031	0.00824234	0.00416584
										7.76	-0.0355704	-0.0732888	-0.0507154
										2.5	-0.0798553	-0.0655777	0.0137765
										3.02	-0.0490361	0.0234682	0.00682851
										1.19	0.0112168	0.00486183	0.0346245
										-4.66	0.0627313	0.00589109	0.0109056
										5.47	-0.0330763	0.0338723	0.0104936
										0.73	0.109334	0.117765	0.174781
										1.93	-0.0413193	-0.0346913	0.0149614
										-0.97	0.0566124	-0.040875	-0.086992
										0.88	0.0929219	0.00591548	-0.0116862
										0.62	-0.00531694	0.0760552	0.0330248
										1.2	0.101361	0.0306679	-0.0198052
										3.31	0.000187827	0.00125386	0.0269075
										8.16	0.0356163	0.0298311	0.000717017
										0.06	-0.0454066	0.00160515	-0.0673878
										3.01	-0.0131583	-0.0140886	-0.0234749
										-1.2	0.651661	0.255814	0.228479
										0.24	0.355097	0.0869794	0.0252007
										2.24	-0.0100747	-0.0563053	0.0557255
										-1.82	0.0702774	-0.00419659	0.0139113
										-0.79	0.233018	0.0295265	0.000183786
										4.37	0.0520517	-0.00489626	-0.0163377
										0.77	0.0271079	0.0104551	0.00238655
										-1.15	-0.0363015	0.0107594	-0.0027978
										1.07	0.0715898	0.0911108	0.146517
										-1.83	-0.0435541	-0.0418227	-0.0342728
										-0.79	0.248543	0.145991	0.0778544
										2.24	-0.0339184	0.0326608	0.0440045
										-0.49	0.018765	0.000632548	-0.0173111
										1.4	-0.0350272	0.0227369	-0.00406641
										-0.28	-0.0395336	0.0392906	0.0322419
										-3.24	0.0243355	0.0361775	0.0271564
										0.25	-0.0220497	-0.00737321	-0.0206302
										0.88	-0.123106	-0.0459052	-0.00498271
										-2.4	0.0249842	-0.0126371	-0.00277272
										-1.89	0.0591266	0.0241264	0.00338914
										-0.41	0.13327	0.0431741	-0.0182116
										-1.2	0.186818	0.0287284	0.0167652
										-0.34	-0.0566703	-0.0234873	-0.00135728
										0.63	-0.00355101	0.0236981	0.018446
										0.98	0.0234076	0.0229452	0.0423464
										2.46	0.208347	0.0929093	0.0156667
										0.9	0.0043423	-0.108219	-0.0721967
										0.76	-0.0566007	-0.00324482	0.028907
										4.38	-0.0821433	0.0120294	0.0100576
										-1.07	-0.0462974	0.0458878	0.047821
										0.84	-0.0347175	-0.0176934	0.0207791
										-0.54	-0.0110525	0.081836	0.0201873
										-3.48	0.217826	0.0492593	-0.0162732
										-1.81	-0.110075	-0.025105	-0.0267783
										-1.82	0.0645918	-0.0909961	-0.0997807
										-1.09	-0.0073964	0.06685	0.043086
										-2.35	0.0182833	0.0534244	0.0432451
										3.77	0.019192	0.00061236	0.0169497
										-2.68	0.0673502	0.00357182	0.00885615
										4.61	-0.171266	-0.0554858	-0.0408045
										-1.2	-0.0563255	-0.0350252	-0.0384543
										0.94	0.104563	0.0662111	0.0198212
										-2.7	0.666951	0.505978	0.364552
										1.8	-0.0609039	0.00941061	0.0152082
										-1.68	0.161629	0.0788001	-0.0393587
										-3.65	0.121016	0.0569156	0.0362892
										-0.45	-0.0328874	-0.00319066	-0.0277482
										-0.34	0.059998	0.0265619	0.0345602
										-0.24	-0.257431	0.0559493	-0.07263
										-0.67	-0.111009	-0.0496511	0.0644365
										3.7	-0.0532769	-0.0204408	-0.0162804
										2.43	0.299733	0.190021	0.0843286
										-2.4	0.21505	0.191477	0.100305
										-0.3	0.0442454	-0.0654775	-0.0802165
										2.16	-0.0433016	0.0129878	0.0504589
										-0.71	-0.0735837	0.00176552	-0.0246495
										-3.19	0.063396	-0.0509194	-0.00580663
										-0.99	0.0797493	0.0195457	0.00336539
										0.87	0.0481723	-0.0295419	-0.00582036
										-1.66	-0.00334049	0.00203664	0.0127456
										0.16	0.156727	0.166548	0.14569
										-5.73	0.019587	-0.0395538	-0.0295506
										2.85	0.0838692	-0.0316626	0.000925
										0.14	0.0850822	0.0197437	0.0241721
										0.02	0.0136491	0.029939	0.0410651
										0.86	0.0189668	-0.00484731	-0.00783232
										3.97	-0.0841539	-0.0145786	-0.000455632
										-1.52	0.0712668	0.0368127	0.0181718
										2.62	0.23033	0.106066	0.0662466
										1.68	0.081689	-0.146654	-0.113251
										-0.55	-0.0261662	-0.0282391	-0.0121151
										0.08	-0.127588	-0.0300955	0.00661734
										1.73	-0.0470538	0.000385403	-0.0311611
										-0.87	0.0901524	-0.0302524	-0.0349236
										0.51	0.175519	0.0430294	0.0326493
										3.24	-0.0218009	-0.0130965	-0.0252124
										0.41	-0.125919	-0.0436652	-0.0088338
										-1.71	0.108907	-0.0130905	-0.0313094
										-0.39	-0.200681	0.0272591	-0.0281503
										1.1	0.145987	0.0176173	-0.0526496
										-1.56	-0.196516	-0.0425324	0.0163323
										-3.87	0.0315122	-0.000553511	-0.0283245
										2.59	0.00913482	0.0305412	0.0392301
										1.43	-0.0559709	0.0125354	0.0443791
										1.97	-0.049193	0.0239359	0.0704418
										-1.27	-0.0476343	0.0184237	0.0451811
										2.05	-0.142821	0.0123151	0.025903
										1.56	0.0168618	0.00617025	0.0316463
										1.17	-0.0656382	-0.0393672	0.0494651
										-0.55	0.126396	0.0167426	0.147127
										-0.48	0.0826711	0.0684248	-0.0181076
										1.34	0.334738	-0.127632	-0.201258
										0.4	-0.0162803	-0.00499334	0.0171129
										-0.16	0.230739	0.0409624	-0.0172145
										1.31	-0.133134	0.0606273	0.071228
										-0.65	0.0766389	0.0321331	0.0429486
										2.55	0.0517841	-0.0370121	0.107971
										-3.59	0.171878	0.0686357	0.102073
										-3.32	-0.0149416	0.035344	0.0301338
										-0.85	0.00962235	-0.0105809	-0.0144852
										-0.28	0.0188586	0.00613931	0.022437
										4.67	-0.0256897	-0.0030852	-0.0163747
										-0.81	0.0137832	-0.00228827	0.000668115
										0.55	0.0731733	-0.215959	-0.192971
										3.02	0.104497	0.00555566	0.0210588
										-2.7	0.0310091	-0.0266096	-0.010462
										-0.21	0.335693	0.170521	0.0382072
										-0.54	0.296423	-0.170663	-0.161845
										-1.57	-0.0368487	-0.0241679	-0.014776
										1.94	-0.0922936	-0.0286267	-0.00666476
										0.57	0.0331796	0.0108867	0.0469494
										-0.24	-0.168869	-0.0296933	-0.114102
										4.01	0.112153	-0.0328506	-0.0230611
										1.25	-0.0399331	0.00475661	0.021205
										-2	-0.0917573	-0.307084	-0.321078
										0.01	-0.0417579	-0.0475102	0.000138788
										1.44	-0.00167067	-0.00727573	0.0189046
										1.21	0.00402655	0.0125508	0.00664776
										3.76	-0.124685	0.04815	0.057531
										-0.87	0.177264	0.055843	0.0812443
										-0.63	-0.00127068	0.00316533	-0.00908605
										-1.49	0.273565	-0.0305548	0.0284245
										0.18	0.008865	-0.017823	0.00964009
										1.72	0.0827213	-0.0171671	0.0185347
										-0.71	0.0732097	0.0356601	-0.0296633
										-2.99	0.193917	-0.001329	-0.0623391
										0.03	-0.0925173	0.00982272	-0.0585589
										4.98	-0.0195471	-0.0134684	0.00813817
										-2.14	0.232311	-0.0975422	-0.164109
										-2.88	-0.0980248	0.0592092	0.0178416
										-4.15	0.165874	0.0631114	0.0184193
										2.5	-0.271348	-0.0775473	0.0325476
										1.27	0.0220967	0.00152375	-0.00565211
										4.26	-0.131527	-0.0207895	-0.00286789
										-3.03	0.108341	0.0361101	0.0155336
										-2.09	0.312192	0.167022	0.10156
										1.77	-0.0300833	0.00993991	0.0122486
										2.23	-0.0313048	0.00688923	-0.0051135
										-1.87	0.0099199	-0.0319816	0.0335967
										0.13	-0.147376	-0.216597	0.131319
										0.18	-0.147376	-0.216597	0.131319
										2.17	0.126886	-0.149493	-0.216175
										-5.97	0.324986	0.0562032	-0.109304
										2.19	0.0589561	-0.00453093	-0.0147939
										-3.3	0.117546	0.0233374	-0.00896997
										1.55	-0.0192972	0.0314236	-0.00961133
										1.8	-0.0830854	-0.00822007	0.00727036
										1.12	0.246701	0.00623934	0.0791003
										1.25	0.125614	0.0898928	0.0333618
										2.12	0.0225828	0.0236676	0.0179104
										-0.05	-0.11007	-0.0771317	-0.0495114
										2.4	-0.0461598	-0.0131498	0.0118013
										-2.35	0.0158679	-0.0424925	0.0113618
										0.7	-0.0579631	-0.0045094	-0.000142925
										-1.74	-0.031317	-0.00130684	-0.00523605
										-1.63	0.0389398	0.0427866	0.0658302
										-0.44	0.0202191	-0.122131	-0.212844
										1.09	-0.0508512	0.0168422	0.0109371
										-0.93	0.0235239	-0.00728038	-0.0302177
										-0.19	-0.0863355	0.0149686	0.015665
										-2.15	0.00180314	0.0161703	0.00286476
										1.59	-0.023808	-0.0443772	-0.0744146
										2.15	0.217857	-0.0387366	0.0252773
										3.11	0.00925099	0.00939606	0.00410861
										0.17	0.0412509	0.00883269	0.022724
										-0.92	-0.0246566	-0.0293249	0.0230685
										-0.29	-0.0395064	-0.00150903	-0.0445777
										0.88	0.0944267	0.0219649	0.0157625
										0.23	0.061236	-0.0288641	-0.0371977
										-0.11	-0.00346544	-0.111537	-0.0306652
										2.17	-0.0474075	0.00790188	-0.00999636
										2.44	-0.0553287	0.00187457	0.0257549
										-1.94	-0.0312731	0.00699879	0.022537
										0.12	0.000160589	-0.00696332	0.0229445
										3.14	-0.0117119	0.0285759	0.0541991
										-0.92	0.0940586	-0.000281825	-0.00620432
										-1.04	-0.037379	-0.0224584	-0.0396184
										1.19	-0.0444576	0.0868993	0.0752973
										-1.71	-0.0171261	0.00792505	-0.0057027
										1.32	-0.0325654	-0.0165184	-0.00786873
										-1.48	0.110832	-0.00560378	0.0219672
										-0.93	0.0502451	-0.00271865	0.00415402
										-3.44	0.0306593	-0.0141415	-0.0422084
										2.09	0.123905	-0.00897803	0.00223585
										5.28	-0.0246367	-0.0182394	-0.0300706
										-0.3	-0.111313	-0.0343638	0.0225095
										0.76	-0.0872657	-0.0239267	0.0195789
										1.46	-0.0585214	-0.0105724	-0.0044552
										-1.23	0.0529282	-0.0771801	-0.016951
										1.06	-0.0118443	0.010321	0.0156563
										3	-0.105502	0.0108042	0.0300812
										-2.6	0.0348958	-0.00477406	0.0163857
										2.5	0.0286195	0.0520567	0.0358669
										4.54	-0.0286731	-0.0456162	0.0135021
										-3.37	0.100435	0.128309	0.0922586
										-0.83	0.064001	-0.0138248	-0.085608
										0.55	0.543936	0.182176	0.0234676
										-1.08	-0.0262777	0.0138518	0.00944491
										1.4	-0.00558076	-0.00962963	-0.00539477
										0.37	-0.053522	-0.021313	-0.00983592
										1.87	-0.0625609	0.0351837	0.0764073
										2.2	-0.22859	-0.0987755	-0.0591374
										-1.25	0.203246	0.0257951	-0.0254482
										1.83	0.0284422	0.0337214	0.0427645
										-2.51	-0.0760238	-0.00486529	0.016886
										3.3	-0.0230321	-0.0271371	0.00634594
										-0.41	0.0270483	-0.00197015	-0.00589981
										-0.18	-0.0342113	-0.0290314	-0.0380025
										3	0.108969	0.0176091	0.025484
										1.42	-0.00584623	0.0442455	-0.0373354
										-0.56	-0.0785267	-0.00838103	-0.00350317
										-2.08	0.00652969	0.00956398	-0.00840413
										-0.53	-0.0910651	-0.0297007	-0.00686947
										-2.29	0.247677	0.115457	0.0938815
										-0.73	0.141076	-0.0357181	0.0295999
										-1.91	0.18651	0.0855008	0.110677
										0.22	0.201887	-0.106313	-0.0788562
										-3.5	0.0140756	0.0209316	-0.0202936
										-4.05	0.177256	0.114815	0.00215576
										-1.92	0.250461	0.033431	-0.0104433
										-5.78	0.274969	0.042864	-0.0815086
										-1.53	0.234806	0.0730963	0.0303473
										-0.17	0.151367	0.155025	0.094298
										-3.41	-0.113338	0.0309106	-0.0159334
										2.66	-0.0283136	-0.00854242	0.00978124
										-4.61	0.374759	0.0115578	0.00554248
										7.5	0.101409	0.0185861	0.0333461
										-4.19	-0.0190266	-0.000425748	0.0048381
										0.48	-0.0278819	-0.00774901	-0.0177578
										-1.41	0.0396999	-0.000704079	0.00249956
										0.65	-0.0243787	-0.0607311	-0.054813
										3.37	0.0641536	-0.0133537	-0.0146021
										2.26	0.0918438	-0.0352842	0.0304773
										-2.4	-0.0379844	-0.0452615	-0.0220697
										4.9	-0.0794926	-0.0096962	0.0545392
										0.88	0.225048	0.222979	0.119485
										-2.98	0.456197	0.398871	0.17422
										-1.47	-0.174691	-0.0332861	-0.020873
										-2.12	0.0988835	0.121933	0.0929799
										-1.43	0.146775	0.100051	-0.0349056
										-6.71	0.10278	-0.00768758	0.011702
										1.18	-0.0572204	-0.0213837	-0.0294689
										-0.67	0.0497293	-0.00943825	0.0264091
										-3.11	-0.0806171	-0.121789	-0.153116
										-0.83	0.0334768	-0.152523	0.025624
										1.8	0.0739522	0.0111539	-0.013271
										0.77	0.0266384	0.00299938	-0.0247614
										1.31	0.00360509	-0.0310251	-0.049042
										-0.13	0.0188949	-0.00357612	-0.00569124
										1.39	-0.0938774	0.0267332	0.0314089
										-0.48	0.0747129	0.153442	0.00604244
										1.72	-0.101778	-0.100325	-0.0374048
										-0.16	-0.0790417	-0.0832179	-0.0214559
										0.2	0.0120569	0.00537683	-0.0132672
										-0.31	0.0941453	0.0187257	-0.0102065
										-1.93	-0.0413262	0.011447	0.00738361
										1.08	-0.146723	-0.0059297	-0.0470719
										1.55	-0.0482644	0.0265954	0.0255521
										-6.97	0.000163711	-0.0176886	0.0124376
										-1.08	-0.250537	0.0437435	0.256301
										0.52	-0.141062	-0.055412	-0.0214853
										-0.07	-0.0478702	-0.00506476	-0.0104561
										3.84	-0.0872306	-0.0106283	0.0191559
										-1.42	0.205277	-0.0450933	-0.157398
										-0.34	0.051009	-0.0869225	4.17e-05
										-1.68	0.265251	0.00607379	0.0889789
										1.51	-0.0077458	-0.0164397	-0.0124854
										4.43	-0.00269938	0.00571161	0.0341657
										-0.5	0.00824286	-0.0181769	-0.15306
										0.46	-0.0553983	0.00269509	-0.0426569
										-2.13	-0.00263771	-0.00414171	0.00718179
										-0.27	-0.0234277	0.0079007	0.0128852
										-4.43	-0.033512	0.0125344	0.0109556
										-1.95	-0.100855	0.0115666	-0.0122858
										3.38	-0.057234	0.0088223	0.00756824
										-4.32	0.235622	0.143438	0.116167
										-0.97	-0.133257	0.068191	0.0197042
										2.95	-0.00423676	-0.00419125	0.00735891
										1.98	-0.0773914	0.0122713	-0.00300368
										-0.44	0.0151919	0.00628626	-0.0101633
										1.47	0.017557	-0.179158	-0.180835
										0.91	0.039542	0.0450448	0.0289584
										-1.51	0.0860804	0.0191811	0.011831
										3.18	-0.0828277	0.000936615	0.0175084
										2.61	-0.0190538	-0.00573985	-0.00468969
										-1.62	0.410815	0.149851	0.164835
										-0.7	-0.099699	-0.0126729	0.00304649
										0.3	0.170688	0.0322458	0.00562297
										0.68	0.0317137	0.0394116	0.0273285
										-2.93	0.231695	-0.00704131	-0.020648
										2.69	-0.0427627	-0.0170007	-0.0112254
										2.46	-0.202938	-0.104321	-0.0501668
										1.91	-0.0373858	0.000277323	0.0110326
										4	0.0463067	0.00285826	0.0134028
										-2.61	-0.0331084	0.0325532	0.052325
										2.06	-0.00229536	-0.0480731	-0.0158164
										5.83	-0.0298256	-0.0553417	-0.0502819
										3.39	-0.0373866	-0.0103141	0.0127092
										1.21	-0.165613	0.025102	0.240946
										0.78	-0.0592983	-0.0473909	-0.0571265
										-2.63	0.0806193	-0.00839867	0.00835326
										-0.03	-0.0616379	-0.00293823	-0.110614
										0.7	0.0233348	0.0047045	0.0160481
										-0.99	-0.0589803	0.00778447	0.013278
										0.92	-0.275393	-0.0197466	-0.0452089
										2.05	0.160374	-0.0718078	-0.0415073
										2.38	-0.0501029	0.036836	0.0557396
										0.06	-0.00535883	-0.0373052	0.00574034
										0.65	-0.0325621	-0.00375912	0.0290018
										2.48	-0.0238317	-0.0619879	-0.0438975
										2.35	0.055252	0.0306003	0.064657
										-4.34	0.0161799	-0.018639	-0.0203204
										0.34	0.0717926	0.0401298	0.0330722
										-1.74	0.0227347	-0.00303421	0.00991971
										-1.71	-0.145865	0.0594402	0.0810399
										2.28	-0.278228	-0.0511252	-0.0930395
										0.35	-0.0788681	0.00947047	0.0115606
										0.73	0.063593	-0.00323574	0.0755699
										1.17	0.00914821	0.0175739	0.0356988
										-0.69	-0.0165031	-0.0100213	0.0130807
										2.31	-0.0528564	-0.0305851	0.00166836
										0.56	0.040696	-0.0439639	-0.0408416
										-1.19	0.0114402	0.0233979	0.0149482
										-8.24	0.0313763	0.0486822	0.0554602
										6.75	-0.0862473	0.0270736	0.0616245
										-2.48	-0.0167638	-0.0120216	-0.000467425
										-1.04	0.180296	0.0801499	0.0763913
										-0.44	-0.00897782	0.0305955	0.0618704
										-1.64	-0.0801544	0.0399129	0.00122391
										-0.19	-0.0732238	-0.0705681	-0.0742629
										0.14	-0.139715	0.118995	0.158208
										-0.21	-0.0251119	0.00597757	0.0150964
										3.9	-0.00385654	-0.0553194	-0.0152949
										2.35	-0.0906877	-0.00923725	0.00186921
										0.39	-0.0409904	-0.0279201	-0.048466
										0.26	-0.0130642	0.0376881	0.0613429
										-0.83	-0.14976	-0.0231608	-0.0102958
										4.37	-0.127695	0.0029225	0.0509179
										-0.07	-0.032091	-0.00827724	0.00974008
										12.52	-0.0418618	0.0248678	0.0602973
										7.12	-0.0423857	0.0158162	0.0443198
										1.53	-0.0539955	-0.00557039	-0.0238067
										-0.27	0.000324296	0.00305288	0.0226824
										-0.83	-0.0438715	0.00155161	-0.0762854
										-0.44	0.082624	-0.00268299	-0.00327179
										-0.06	0.212464	-0.0242519	-0.0245897
										2.09	-0.0504461	-0.000508704	0.0174592
										-0.14	-0.131673	0.00640482	0.0655207
										2.15	-0.0136967	0.0203965	-0.0128126
										-1.12	0.393983	0.119385	0.0971343
										5.32	0.0180564	0.0346659	0.0373315
										0.95	-0.103782	0.0371454	0.0915573
										0.04	0.0552092	-0.0459792	-0.00223121
										2.75	-0.0403205	-0.0166545	0.00962469
										2.81	-0.130037	-0.0876911	0.0495512
										1.05	-0.0393969	0.015392	-0.00505065
										-1.14	0.0706944	-0.0200743	-0.0917846
										-1.13	0.0618787	-0.00980762	0.0257744
										-0.58	-0.0374478	0.0212868	0.0110637
										-0.07	0.0174279	0.0729142	0.0630303
										0.39	0.0077584	0.00438317	0.0256417
										3.38	0.0145703	0.0267517	0.0445652
										-0.02	0.303567	0.0292583	-0.0194064
										0.52	-0.077739	-0.0666051	-0.00512645
										-2.85	0.0789846	0.0444661	-0.0120523
										1.8	-0.145746	-0.0288538	0.00701339
										-0.23	-0.104737	-0.0694914	-0.0970272
										0.88	0.0256724	-0.00621026	-0.0165841
										0.61	-0.00108996	-0.0260274	-0.0394792
										-0.92	0.0870952	0.00352913	-0.0310896
										1.42	-0.0524266	-0.0559042	-0.00557988
										-3.96	-0.130322	-0.00534781	-0.0311635
										-0.66	-0.0164604	-0.00927682	0.0120003
										0.91	-0.0342436	0.00956075	-0.00132504
										-2.25	-0.01546	-0.0255892	0.00790177
										-2.22	-0.197994	-0.0355846	0.0177341
										0.14	-0.0326995	-0.0346342	-0.0694276
										2.28	-0.562094	-0.127726	-0.0165568
										0.13	-0.0626995	0.0147091	0.0149798
										-0.24	0.110834	0.00881472	0.0139858
										-0.33	0.0281298	-0.00495426	0.0293451
										-2.4	-0.214653	-0.0416474	-0.0305644
										-2.42	0.0625175	-0.0221402	-0.0655419
										-0.53	0.0851666	0.0434218	0.0551354
										-1.15	-0.0911127	-0.0843919	-0.0812644
										-5.18	0.104069	0.0923781	0.0892934
										-1.13	0.0712043	0.0074437	0.109818
										0.91	-0.0195584	0.0158404	-0.0153967
										-3.83	0.0873495	0.0295287	-0.00492502
										-0.37	0.129163	0.0462187	0.126379
										4.31	-0.0529692	-0.0218762	0.00362042
										-0.55	-0.114196	-0.0461675	0.0219069
										2.32	0.0288337	0.0337303	0.0382682
										-1.33	0.0105814	-0.0329859	-0.00255003
										-1.82	0.0708364	0.0373731	-0.0341163
										-0.41	-0.0670465	-0.00279203	-0.000101852
										2.58	-0.0224577	0.0297008	0.0405392
										1.47	-0.0270527	-0.00444074	0.0212697
										-1.18	0.0252787	0.033331	0.048191
										-0.17	0.119704	-0.0117199	-0.0392624
										0.93	-0.0407059	-0.00284037	0.0341127
										-1.08	-0.0525366	0.0205319	0.139935
										1.35	0.138714	0.0240432	-0.00133923
										-2.33	-0.0410528	-0.0350798	0.0172681
										-0.37	-0.0228845	-0.0194825	-0.00624398
										-1.03	-0.0448001	-0.0244497	-0.0160961
										0.61	0.0517911	-0.0487383	0.00504807
										-0.35	-0.0470055	0.0096798	0.0524057
										-1.13	0.344971	0.0597306	-0.107042
										-0.06	0.0375131	0.00869356	0.00945404
										-0.41	0.0484428	-0.00883353	-0.0881591
										-1.03	0.095368	-0.094222	-0.0808855
										-2.3	-0.0717351	-0.0771925	-0.0696244
										2.77	0.0133043	0.0540778	0.0599911
										-1.73	0.0549016	-0.024357	0.0132637
										0.48	-0.0318164	-0.0299684	0.0205652
										-1.62	-0.0225675	-0.00259251	-0.00349378
										0.76	0.18193	0.152073	0.0523332
										-0.43	-0.244259	-0.0470342	0.0402011
										4.68	-0.0646403	-0.0244762	0.0697862
										-1.21	0.0414551	0.108465	0.127009
										-2.53	0.0855478	0.066967	0.0998244
										-1.27	0.255604	-0.0460881	0.0381275
										5.46	0.322993	0.500176	0.38302
										-0.36	0.0401306	0.0457038	0.0355158
										-0.29	-0.0392869	-0.0109816	-0.00490991
										-2.74	-0.185366	0.0886671	0.0925031
										0.41	-0.0484398	-0.0400869	0.00429371
										-1.44	0.102368	0.0587406	0.0359973
										5.47	-0.104812	0.00191599	0.00828745
										0.65	0.0456675	-0.0102871	0.00714191
										1.92	-0.104296	0.0118895	0.00503766
										5.49	-0.0587647	-0.0770627	0.0228355
										-1.56	0.154674	0.0323275	-0.00872959
										-2.46	0.0573003	-0.140004	-0.0630017
										-0.77	0.094076	0.111543	0.0867711
										-1.31	-0.0314245	0.00490477	0.0659464
										-2.79	0.0185841	0.00400392	0.0127063
										1.53	0.0870828	0.00545137	-0.00591337
										1.77	0.00359266	0.00278496	0.0194563
										-1.09	0.00437532	-0.0250563	0.00755853
										1.66	0.07115	0.163666	0.216739
										-1.09	0.0302755	-2.74e-05	0.00620412
										1.34	-0.020892	-0.075542	-0.0771524
										-2.37	0.167486	-0.011714	0.0227251
										-0.89	0.0707947	0.00804297	-0.0321093
										-0.65	-0.0102015	-0.0630537	-0.0287061
										-0.98	-0.0762118	-0.0629613	-0.0146036
										1.27	-0.142369	0.0569153	0.0206031
										-3.2	-0.144402	-0.0228688	-0.0179607
										-0.86	0.0254941	-0.0165517	-0.00620502
										-3.12	0.133116	0.0356478	0.0475216
										-0.31	-0.179208	0.108776	0.283044
										-0.56	0.0354532	-0.0707481	-0.0359228
										-0.86	0.284992	0.0391328	-0.136576
										-1.37	0.432914	0.0967455	-0.0427258
										-3.68	-0.0345896	0.0129596	-0.00500501
										-2.04	0.339963	0.0962479	0.0180339
										4.89	0.242148	0.105416	0.0892973
										2.01	-0.0862137	0.00750637	0.0454765
										-1.69	-0.00342478	-0.0431036	-0.120501
										0.32	0.0451143	-0.0468024	-0.0704786
										-2.99	0.0536621	0.0378185	0.0360865
										-0.56	-0.0929023	-0.0442129	-0.0349398
										0.08	-0.00629756	0.0806718	0.0014661
										3.25	0.0617144	-0.0753346	-0.163632
										-1.08	0.0955825	0.0185306	-0.0716839
										4.71	0.409556	0.262634	0.110018
										3.74	0.00794904	0.0958149	0.100252
										2.73	0.269314	0.143978	0.0411691
										1.92	0.333715	0.0566582	0.0635779
										-1.27	-0.0464966	-0.0573382	-0.0260495
										-0.63	0.0476817	0.0441117	-0.0515996
										1.93	0.0132193	-0.00681256	-0.0116175
										2.7	-0.216875	-0.0277753	-0.0229885
										1.35	-0.0522412	-0.00606242	0.00243076
										5.5	-0.172058	0.0538759	0.189857
										3.87	0.0640293	-0.0051001	-0.0134595
										-1.48	-0.148944	-0.027699	-0.0660403
										0.78	0.0681546	-0.0189669	0.0300017
										-4.03	0.0893866	0.0552491	0.0541364
										8.54	-0.0297309	0.0873099	0.0420463
										2.44	-0.0771448	-0.0234609	0.012804
										0.17	0.00566778	-0.0151551	-0.0149477
										-1.8	-0.128112	-0.189229	0.010953
										0.41	-0.0385993	-0.0247971	-0.0107914
										-0.69	0.0172511	-0.0100376	-0.00186786
										-2.62	0.00632948	0.0380671	0.00647707
										-2.29	0.154441	0.21302	0.0112271
										-1.06	-0.00885693	-0.0729844	0.0430981
										-1.28	0.129082	-0.0249899	-0.0713985
										0.35	-0.275046	-0.0894163	-0.137246
										-0.83	-0.129754	-0.0833803	-0.102663
										0.54	-0.095592	-0.024901	0.0643009
										1.86	-0.0528754	-0.0741503	-0.0361612
										0.38	0.0241038	-0.0438604	-0.075907
										3.94	0.0210599	0.0181707	0.00702433
										-1.57	0.195249	-0.0922925	-0.072551
										0.46	0.0629632	0.0305292	0.0788163
										2.99	0.00949225	0.0223647	0.0209937
										0.77	0.337055	-0.107943	-0.052903
										1.5	0.116861	0.0937444	0.0594871
										2.59	-0.0848272	-0.0174682	0.021798
										1.52	-0.020203	-0.0323251	-0.00744971
										-1.99	-0.224686	-0.0875209	0.0469047
										-0.07	-0.141048	-0.0146076	0.112714
										-0.34	-0.0187014	-0.00377508	0.00332649
										0.59	0.0889539	-0.00465907	0.00441851
										-0.54	0.00699982	0.00164261	-0.0376616
										2.14	0.00913194	0.00269108	0.00681492
										-0.37	-0.00241024	-0.00573093	-0.0154175
										1.14	-0.022771	-0.0270535	-0.0143903
										-0.69	-0.0524668	0.235812	0.139133
										-1.84	0.0478258	0.00249128	0.00950398
										-1.08	-0.0824678	-0.0732308	0.0245366
										-2.79	-0.0449864	-0.124396	-0.141646
										-0.62	0.299097	0.124519	0.106886
										-1.74	0.398071	-0.00323253	-0.0870603
										0.06	-0.0358491	-0.0564827	-0.0277491
										1.4	0.0691283	0.015547	0.0134161
										-0.8	0.452602	0.133828	0.0716379
										0.63	0.00822049	-0.00880866	-0.0850208
										0.13	0.0243126	0.03393	0.0356827
										-2.21	0.170022	-0.0145978	-0.0512582
										0.2	-0.171411	0.0337855	-0.000168479
										-0.61	-0.0121951	-0.000961446	0.021962
										1.65	-0.00509568	0.033779	0.0343124
										1.78	0.00617805	0.0164141	0.0332939
										-0.14	-0.29546	-0.0713697	-0.103874
										-0.44	0.0418329	0.0130432	-0.0111508
										-2.56	-0.00926999	-0.17402	-0.18228
										-1.88	0.106675	-0.167103	-0.184203
										0.95	-0.0310452	-0.0296712	-0.0155989
										-0.22	-0.057396	-0.0169926	0.0163202
										2.26	-0.12364	-0.00371954	0.00636115
										-0.99	-0.057999	0.285697	0.315208
										0.34	-0.0841214	-0.0023112	-0.0136567
										-0.25	-0.0458193	0.0257158	0.0695372
										-1.55	0.0226548	-0.0134511	-0.0261621
										-0.41	-0.14736	-0.0899406	-0.00399002
										2.02	0.255786	0.111239	0.0226652
										-12.37	0.035136	0.0264643	0.0556891
										1.68	0.025784	-0.00649124	-0.0514466
										2.77	0.0547948	-0.0115399	-0.0262774
										1	-0.0436676	0.0217615	0.0243017
										-0.54	0.146152	0.0653807	0.0378228
										-4	0.675037	0.412813	0.0709843
										-1.21	0.164317	-0.0324326	-0.0256412
										1.3	-0.175821	-0.067334	-0.00778606
										-1.94	-0.171276	-0.025296	-0.0576945
										-1.34	-0.11939	0.0433706	-0.0391424
										-0.64	-0.108422	0.0133483	0.00226678
										-1.03	-0.0997836	0.0110736	0.00918369
										2.53	0.0294247	-0.00488555	0.00724683
										-1.14	0.0467372	0.028944	0.00622025
										-3.03	-0.041758	-0.0393528	-0.0106785
										1.27	0.0148172	-0.0322623	-0.0195383
										3.09	-0.0276348	-0.0250228	-0.0177055
										0.52	0.0489826	-0.0133152	0.00804068
										-0.63	0.137767	0.0224459	-0.00421862
										1.14	0.0391729	0.017561	-0.0523347
										1.69	-0.0638835	-0.132312	-0.0679739
										-0.7	0.0123823	-0.0206634	0.00315047
										-1.02	0.574209	0.0340746	0.0254389
										-0.98	-0.0493122	-0.0477525	-0.0224568
										-2.17	-0.0727291	0.0104657	0.00372136
										-0.2	-0.0106245	-0.0132628	-0.00191271
										-0.55	0.0299396	0.00511208	0.019744
										6.71	-0.000110852	-0.0237613	-0.00374105
										3.51	-0.0302587	0.0203065	0.0932529
										2.75	-0.0659433	-0.0189973	0.00527169
										1.42	-0.015756	0.0284844	0.0795294
										4.77	0.182133	0.00621606	0.0371829
										-0.82	0.135461	0.142586	0.0566656
										-1.11	0.0694659	0.0627165	0.0472932
										-0.41	0.0224797	0.0138118	-0.0330767
										1.49	0.0526995	-0.0446327	0.0227414
										-3.78	0.104708	0.00190984	0.0291144
										0.55	0.0234372	0.0044316	0.0285248
										3.22	-0.0457596	-0.0204168	-0.0117002
										-1.05	0.581228	0.095822	0.000600509
										0.05	-0.0239812	-0.0328953	0.0178727
										3.75	-0.0965628	-0.00775059	-0.00364537
										-0.45	-0.0468388	-0.0535001	0.0871096
										0.06	-0.264576	-0.304897	-0.0877184
										0.03	0.231182	0.105189	0.083979
										0.14	0.100433	0.0061104	0.0251335
										-1.25	0.00135817	-0.00173993	-0.0107514
										2.29	-0.0175303	0.00626881	-0.004741
										-1.36	-0.0685985	-0.0527209	-0.0506502
										-2.15	-0.0299463	-0.00873803	-0.0057045
										-1.11	0.067804	0.0406708	0.0801587
										-2	0.118871	0.0140722	0.176247
										-0.26	-0.126627	0.00528951	0.00507819
										-1.1	0.0584175	-0.0120818	-0.0288921
										1.31	0.0185647	-0.00374926	0.012464
										0.28	0.213511	0.0374102	-0.104526
										0.02	0.112037	0.106964	0.0376808
										-5.2	0.0859097	0.0386736	0.00419004
										-1.04	0.0151084	-0.0299072	-0.0110572
										-1.35	-0.0352048	-0.046251	-0.0624426
										2.27	-0.0563363	-0.00262451	-0.00324258
										-3.65	-0.0106719	0.0549213	0.0531668
										0.19	-0.214591	0.0359269	0.0399887
										2.44	0.0341367	-0.0169201	-0.0163565
										-1.4	-0.103726	-0.0402284	0.00704282
										-0.63	-0.0771803	-0.0344545	-0.0336634
										3.25	0.0325922	-0.0111759	0.0521807
										-2.74	0.0543431	-0.0114807	-0.0031888
										-0.39	0.00988635	-0.0661333	0.0757096
										0.52	0.114717	0.0358173	0.021905
										-0.45	0.360448	0.103809	-0.0508473
										3.29	-0.418904	-0.0384301	0.0164785
										1.19	-0.0968585	0.0535002	0.0587413
										-3.45	0.0245761	-0.0155829	0.0141964
										1.89	-0.0335015	-0.0611596	-0.0906319
										-2.88	0.186447	0.159617	-0.0313443
										-1.24	-0.0109674	-0.02935	-0.00881112
										-2.48	-0.00544209	-0.0323701	-0.00531712
										-1.37	0.0466994	-0.0329009	-0.0738572
										-0.71	-0.0397972	0.0187115	0.0302638
										1.33	0.0863934	0.0642005	-0.0630278
										0.37	-0.0860266	0.00143496	0.0364553
										1.13	-0.0944901	-0.0231634	-0.00880421
										4.42	0.0367187	0.0376634	0.0210878
										0.86	-0.0216137	-0.0310911	-0.0806271
										0.35	0.0676714	0.0639138	0.00702416
										-0.66	0.113634	0.018233	0.063567
										-0.73	-0.0705279	-0.0401611	0.0532956
										2.11	0.0171928	0.0144073	0.0164612
										-2.27	0.107589	0.0260643	0.0517842
										0.3	-0.184924	-0.105986	-0.118658
										-0.89	-0.187637	-0.0829701	0.0507962
										-1.31	0.045747	0.014738	0.0412815
										-1.62	0.0750994	-0.0202794	-0.0275861
										3.26	0.0820268	-0.0237459	0.116447
										4.15	-0.0452441	0.00598884	0.00219497
										-0.45	0.0187085	-0.0405758	-0.0709043
										-1.2	0.354394	0.0231445	-0.0345321
										-3.18	-0.0440446	0.00455619	0.0907029
										-0.95	0.0955324	-0.0339414	-0.00239449
										-2.95	-0.0207647	0.104888	0.0749687
										-0.15	0.179033	0.0487054	-0.0352808
										1.66	-0.115016	-0.0244431	0.00151879
										1.87	0.0965552	-0.0498306	0.0203297
										-0.73	0.00972514	0.0201851	0.0569451
										0.17	-0.0695258	-0.0470499	-0.0197887
										3.06	0.0337216	0.00177444	0.0298842
										4.26	-0.0412686	-0.0634392	-0.0448921
										0.09	0.061273	-0.0258529	0.0107848
										4.1	0.062007	0.0399636	0.00576117
										0.25	0.0517955	-0.0286298	-0.043859
										-0.56	-0.0050962	0.0410724	-0.0491891
										1.68	0.115923	0.0493785	-0.0290834
										0.36	-0.0296648	-0.0708318	0.0591181
										-1.14	0.00636223	0.0298152	0.00910419
										-0.52	-0.0984626	-0.00878897	0.018493
										-0.9	0.0532069	0.0127015	-0.00933763
										-0.44	0.225006	0.0120958	-0.0170944
										-0.99	-0.00761621	-0.0292626	-0.0220981
										-0.19	-0.0216302	0.049172	0.0940396
										0.07	0.0894482	0.0311829	0.0346397
										6.32	-0.0907338	0.0169333	0.0379129
										1.06	-0.0566936	-0.0705987	-0.114704
										4.29	0.115666	0.135223	-0.133777
										6.79	-0.0508975	-0.00764737	0.0127757
										4.8	0.01706	-0.037705	-0.00101237
										-3.1	0.611746	0.188095	0.11793
										3.19	0.126872	0.0230517	0.0219099
										1.2	-0.340695	-0.148346	-0.175029
										0.59	-0.0455248	-0.10174	-0.13312
										1.75	0.093886	0.0287784	0.0309552
										8.86	-0.266728	-0.10557	-0.00634011
										-1.13	-0.218935	0.00866703	-0.0903012
										-1.98	-0.00562807	0.0304134	0.0357828
										4	0.0261136	0.0769069	0.0605115
										-1.33	0.206561	0.0375345	-0.0475646
										-0.21	0.0666939	0.161639	0.106872
										0.15	-0.0328251	-0.00902306	-0.0168162
										2.61	-0.0177683	-0.0458702	-0.0525639
										-1.38	0.00841197	0.0186928	0.0229678
										2.04	0.0757467	0.0520543	-0.00519376
										2.91	-0.105721	-0.0304821	0.0157066
										6.5	-0.307482	0.0106486	0.00856038
										-0.26	0.243953	-0.0410158	-0.0926816
										-5.56	0.0169976	-0.0374654	-0.0703324
										2.01	0.104516	-0.0088458	0.0746478
										-3.33	0.294149	0.0788909	0.0504039
										-2.47	-0.0601581	-0.00103747	0.00456532
										3.89	-0.0184109	-0.00063115	0.0315848
										-1.34	0.0328441	-0.0101674	0.0260219
										4.99	-0.0587769	-0.0317462	0.00497381
										-1.19	0.0312807	0.000886879	0.0226267
										2.42	0.0003815	-0.0327066	0.0217539
										6.36	-0.0981185	-0.0953415	-0.0032212
										-0.89	0.195712	-0.157317	-0.157662
										-1.63	-0.0318683	0.0124865	0.0105815
										0.56	-0.025883	-0.0580428	-0.0827425
										0.08	-0.0378649	0.0091008	0.00771853
										-0.26	-0.145754	-0.0315029	0.00526636
										2.15	-0.13326	0.05547	0.0630189
										-0.53	-0.0424195	0.00509667	-0.0104772
										2.87	-0.144219	-0.0572532	-0.0430338
										4.4	0.0163921	0.0571515	0.0263434
										6.69	-0.0294351	-0.0303954	-0.00296823
										2.97	-0.144196	-0.0042915	0.0165943
										-1.92	0.164349	-0.00543559	0.327641
										2.75	-0.17765	-0.0658098	-0.0271147
										2.2	-0.0220679	0.00272977	0.0209088
										-1.72	0.142777	-0.0597186	-0.042053
										0.07	0.0437094	0.038898	0.00609772
										3.41	0.0894089	0.165224	0.217833
										2.16	-0.133266	-0.00829736	0.0234335
										0.31	-0.0723198	-0.00831722	0.00488607
										0.62	0.0863168	0.0464809	-0.0115285
										1.87	-0.022298	-0.000467641	0.0126464
										-5.83	0.144581	0.0555614	0.0128803
										2.72	-0.071011	-0.0061493	0.0233731
										1.38	0.00482584	0.0106973	0.0354894
										0.29	-0.0681372	-0.0305641	-0.00227847
										1.71	-0.139205	-0.000655367	0.0123659
										2.18	-0.255843	-0.00530186	0.0285543
										-0.22	0.0549901	0.180646	0.0570867
										-0.28	0.136273	0.0674591	0.11907
										-1.78	0.0962502	0.0255556	-0.0713569
										0.71	-0.037867	0.014345	0.0163841
										-0.98	0.0403051	0.0526616	0.00927493
										0.76	0.118731	-0.0362294	-0.0582826
										-2.05	0.0820299	0.0111076	-0.0543119
										2.94	-0.157639	-0.0484368	-0.0652159
										3.36	-0.0419695	-0.0435355	-0.0590298
										4.13	-0.0282298	-0.0184888	0.00315744
										1.42	-0.146864	-0.0354349	0.00119074
										2.72	-0.0947844	0.0134057	0.0372767
										0.95	-0.372866	0.0912011	-0.0307921
										2	-0.0236342	0.0606957	0.108686
										0.42	-0.0173934	-0.196298	-0.0446545
										-6.08	0.136808	-0.00661265	0.0246445
										-1.09	0.147426	0.0410824	0.00572958
										-2.57	0.0545741	-0.0155255	-0.0105628
										2.63	-0.111107	0.0579386	0.0852927
										1.57	0.0125936	-0.00448122	-0.0184148
										4.6	-0.0864343	-0.0340587	-0.00394501
										1.26	-0.165968	0.070579	0.0770206
										2.55	-0.0798646	0.00823728	0.0347899
										1.63	-0.0979072	-0.0299832	-0.0178528
										0.64	0.0749156	0.00391038	0.031373
										13.87	-0.119178	-0.0444575	0.00174574
										2.89	-0.0164641	-0.0243389	-0.0145654
										0.1	-0.0408241	0.0209508	0.0193839
										2.94	-0.205325	-0.0363701	0.0106962
										5.29	-0.136038	0.0247111	0.0666393
										4.02	-0.130913	-0.010955	0.00694057
										1.86	0.00808267	0.0474925	0.0734184
										-1.27	0.0220449	0.032937	0.0423283
										0.28	0.0351125	-0.00481371	0.0121822
										-1.39	-0.15127	-0.0148989	0.0160362
										1.08	-0.108394	0.0014017	0.014018
										0.25	-0.0658029	-0.0195152	-0.00665616
										3.83	-0.109308	-0.00873773	0.0321452
										-3.34	0.0507751	-0.0190268	0.0100843
										-2.03	0.0559093	0.00426979	-0.00758439
										-2.65	0.0661939	-0.000796453	-0.0154782
										1.09	-0.124915	0.0132839	0.0207449
										-3.53	0.303291	0.0964379	0.0707706
										3.21	-0.0571677	0.0103569	0.0297747
										-0.92	0.0910278	0.016092	0.0158524
										0.95	-0.292204	-0.103891	0.0324855
										2.19	-0.0663956	-0.0572442	-0.0565316
										0.14	-0.388494	-0.08054	-0.094695
										0.92	-0.102661	0.0130849	-0.015782
										-2.03	0.096729	0.0697909	0.0079508
										1.02	-0.245205	-0.139855	-0.125577
										1.38	0.0922805	0.0789498	0.100664
										-1.35	0.0249184	0.00407327	-0.00774569
										-0.66	0.33125	0.137511	0.0245186
										-0.29	-0.155289	-0.103584	-0.125891
										5.17	-0.0571068	0.0166675	0.0138351
										1.71	0.0344105	-0.073048	-0.148055
										-1.08	0.0415803	0.00437116	0.00359379
										-1.71	-0.00690801	-0.0212483	-0.0142392
										-1.96	-0.0224259	-0.0223307	-0.0187772
										2.43	-0.14855	-0.0178841	0.0129939
										0.05	0.346313	0.0410388	-0.0606902
										-2	0.060475	-0.0143723	-0.000525724
										1.3	-0.0427247	-0.031964	-0.0200684
										-2.94	0.00842105	-0.0141995	0.00319629
										0.31	-0.0892628	-0.054146	-0.0407314
										-0.43	-0.0412976	-0.156513	-0.100459
										-1.08	0.243226	-0.0919402	-0.0746939
										1.22	0.28076	0.0854436	0.00400399
										-8	0.0581143	-0.0642404	-0.116194
										-1.29	0.0706766	-0.0268972	-0.0839923
										0.77	0.134005	-0.0489046	-0.11781
										0.36	0.162834	0.0378494	0.0258864
										0.56	-0.0307284	0.023776	0.0464231
										-2.3	-0.00764922	0.0228174	0.0393479
										1.45	-0.0300076	-0.0146532	-0.00278744
										0.39	0.117984	0.0170028	-1.52e-05
										0.94	0.0366703	0.430123	0.482942
										2.26	-0.0747247	0.0509605	0.0328679
										-3.19	-0.0216902	0.00943005	0.0247522
										-0.32	0.0485803	-0.00182717	-0.0118003
[truncated: 13,046 more rows]

## Sheet: Fig. 4
Fig. 4
	Region	Frequency			ADOS-Total		ADOS-Social cognition		ADOS-Communication		ADOS-Repeated behavior/interest
	LH_Vis_1	0			Actual	Predicted	Actual	Predicted	Actual	Predicted	Actual	Predicted
	LH_Vis_2	0		Subject #1	7	8.99994	5	9.33961	2	3.37254	0	1.01353
	LH_Vis_3	0		Subject #2	10	11.484	6	10.167	4	3.95243	0	-0.0519192
	LH_Vis_4	0		Subject #3	8	8.7555	3	5.93972	5	3.01014	0	1.07322
	LH_Vis_5	0		Subject #4	8	9.63483	5	6.09953	3	2.46165	0	0.500518
	LH_Vis_6	0		Subject #5	7	5.12999	4	4.68345	3	2.45936	0	0.391972
	LH_Vis_7	0		Subject #6	7	7.68614	3	5.77824	4	3.37364	0	1.56473
	LH_Vis_8	2		Subject #7	16	12.5926	13	9.49257	3	2.51024	1	0.615106
	LH_Vis_9	0		Subject #8	12	12.0217	8	6.23302	4	2.30592	2	1.91288
	LH_Vis_10	0		Subject #9	7	5.65988	5	6.63817	2	2.3667	0	0.30012
	LH_Vis_11	0		Subject #10	7	11.6582	5	8.97527	2	2.65039	0	0.570306
	LH_Vis_12	0		Subject #11	9	8.34577	7	7.16647	2	1.64464	0	1.61829
	LH_Vis_13	0		Subject #12	10	8.43715	7	6.19952	3	2.15862	1	0.461333
	LH_Vis_14	0		Subject #13	7	10.2885	4	6.07371	3	2.68181	0	0.979761
	LH_SomMot_1	0		Subject #14	10	10.5059	7	7.01976	3	2.53799	0	1.94082
	LH_SomMot_2	0		Subject #15	11	10.9629	8	7.00963	3	3.2463	0	1.1485
	LH_SomMot_3	0		Subject #16	7	7.5147	5	4.2509	2	3.60803	0	0.132531
	LH_SomMot_4	0		Subject #17	7	11.3458	5	5.6407	2	2.44673	0	1.75537
	LH_SomMot_5	0		Subject #18	7	10.2084	4	7.25391	3	1.75499	0	0.654984
	LH_SomMot_6	0		Subject #19	13	9.32646	8	5.94878	5	2.59081	3	1.73122
	LH_SomMot_7	0		Subject #20	9	6.97194	9	5.46931	0	0.463466	0	0.023721
	LH_SomMot_8	0		Subject #21	11	7.43836	8	6.62545	3	3.69306	1	0.649921
	LH_SomMot_9	0		Subject #22	11	7.25867	8	5.21912	3	2.7689	2	1.5562
	LH_SomMot_10	0		Subject #23	17	10.9388	13	9.02287	4	3.64832	1	-0.248688
	LH_SomMot_11	0		Subject #24	11	6.54338	7	7.12444	4	4.06521	2	1.25489
	LH_SomMot_12	0		Subject #25	7	7.11181	6	6.50638	1	2.91931	0	0.444185
	LH_SomMot_13	0		Subject #26	14	12.9664	9	6.33369	5	3.92785	1	0.211646
	LH_SomMot_14	0		Subject #27	13	11.48	10	8.42824	3	3.61183	2	1.1795
	LH_SomMot_15	0		Subject #28	11	11.2386	8	6.19323	3	3.01999	2	0.0342208
	LH_SomMot_16	0		Subject #29	8	7.54592	7	6.21965	1	3.36637	1	1.96623
	LH_DorsAttn_Post_1	0		Subject #30	12	11.0079	8	6.84544	4	2.66692	1	0.472996
	LH_DorsAttn_Post_2	0		Subject #31	11	11.0541	7	8.62558	4	3.01867	1	0.429566
	LH_DorsAttn_Post_3	0		Subject #32	8	6.90394	7	5.45708	1	0.650008	0	0.171193
	LH_DorsAttn_Post_4	0		Subject #33	5	8.47909	4	5.86156	1	1.63179	1	0.200964
	LH_DorsAttn_Post_5	0		Subject #34	7	6.93419	6	5.37846	1	2.10418	0	0.748326
	LH_DorsAttn_Post_6	0		Subject #35	6	10.6795	6	7.49321	0	2.528	3	0.860805
	LH_DorsAttn_Post_7	0		Subject #36	3	8.31501	3	2.34497	0	1.37322	2	1.14623
	LH_DorsAttn_Post_8	0		Subject #37	12	11.0595	8	7.30691	4	2.91918	5	1.98169
	LH_DorsAttn_Post_9	0		Subject #38	11	10.5487	8	7.51457	3	3.76578	0	-0.230718
	LH_DorsAttn_Post_10	0
	LH_DorsAttn_FEF_1	2
	LH_DorsAttn_FEF_2	0
	LH_DorsAttn_PrCv_1	0
	LH_SalVentAttn_ParOper_1	2
	LH_SalVentAttn_ParOper_2	0
	LH_SalVentAttn_ParOper_3	0
	LH_SalVentAttn_FrOperIns_1	0
	LH_SalVentAttn_FrOperIns_2	0
	LH_SalVentAttn_FrOperIns_3	0
	LH_SalVentAttn_FrOperIns_4	0
	LH_SalVentAttn_PFCl_1	4
	LH_SalVentAttn_Med_1	0
	LH_SalVentAttn_Med_2	0
	LH_SalVentAttn_Med_3	0
	LH_Limbic_OFC_1	0
	LH_Limbic_OFC_2	2
	LH_Limbic_TempPole_1	0
	LH_Limbic_TempPole_2	0
	LH_Limbic_TempPole_3	0
	LH_Limbic_TempPole_4	0
	LH_Cont_Par_1	0
	LH_Cont_Par_2	0
	LH_Cont_Par_3	0
	LH_Cont_Temp_1	0
	LH_Cont_OFC_1	0
	LH_Cont_PFCl_1	0
	LH_Cont_PFCl_2	0
	LH_Cont_PFCl_3	0
	LH_Cont_PFCl_4	2
	LH_Cont_PFCl_5	0
	LH_Cont_pCun_1	0
	LH_Cont_Cing_1	0
	LH_Cont_Cing_2	0
	LH_Default_Temp_1	0
	LH_Default_Temp_2	2
	LH_Default_Temp_3	0
	LH_Default_Temp_4	0
	LH_Default_Temp_5	0
	LH_Default_Par_1	0
	LH_Default_Par_2	0
	LH_Default_Par_3	0
	LH_Default_Par_4	2
	LH_Default_PFC_1	0
	LH_Default_PFC_2	0
	LH_Default_PFC_3	0
	LH_Default_PFC_4	0
	LH_Default_PFC_5	0
	LH_Default_PFC_6	0
	LH_Default_PFC_7	0
	LH_Default_PFC_8	0
	LH_Default_PFC_9	0
	LH_Default_PFC_10	0
	LH_Default_PFC_11	0
	LH_Default_PFC_12	0
	LH_Default_PFC_13	0
	LH_Default_pCunPCC_1	0
	LH_Default_pCunPCC_2	2
	LH_Default_pCunPCC_3	2
	LH_Default_pCunPCC_4	0
	LH_Default_PHC_1	0
	RH_Vis_1	2
	RH_Vis_2	2
	RH_Vis_3	0
	RH_Vis_4	0
	RH_Vis_5	0
	RH_Vis_6	0
	RH_Vis_7	0
	RH_Vis_8	0
	RH_Vis_9	0
	RH_Vis_10	2
	RH_Vis_11	0
	RH_Vis_12	0
	RH_Vis_13	0
	RH_Vis_14	0
	RH_Vis_15	0
	RH_SomMot_1	0
	RH_SomMot_2	0
	RH_SomMot_3	0
	RH_SomMot_4	0
	RH_SomMot_5	0
	RH_SomMot_6	0
	RH_SomMot_7	0
	RH_SomMot_8	0
	RH_SomMot_9	0
	RH_SomMot_10	0
	RH_SomMot_11	0
	RH_SomMot_12	0
	RH_SomMot_13	0
	RH_SomMot_14	0
	RH_SomMot_15	0
	RH_SomMot_16	0
	RH_SomMot_17	0
	RH_SomMot_18	0
	RH_SomMot_19	0
	RH_DorsAttn_Post_1	0
	RH_DorsAttn_Post_2	2
	RH_DorsAttn_Post_3	0
	RH_DorsAttn_Post_4	0
	RH_DorsAttn_Post_5	0
	RH_DorsAttn_Post_6	0
	RH_DorsAttn_Post_7	0
	RH_DorsAttn_Post_8	0
	RH_DorsAttn_Post_9	0
	RH_DorsAttn_Post_10	0
	RH_DorsAttn_FEF_1	0
	RH_DorsAttn_FEF_2	0
	RH_DorsAttn_PrCv_1	0
	RH_SalVentAttn_TempOccPar_1	0
	RH_SalVentAttn_TempOccPar_2	0
	RH_SalVentAttn_TempOccPar_3	0
	RH_SalVentAttn_PrC_1	0
	RH_SalVentAttn_FrOperIns_1	0
	RH_SalVentAttn_FrOperIns_2	0
	RH_SalVentAttn_FrOperIns_3	0
	RH_SalVentAttn_FrOperIns_4	0
	RH_SalVentAttn_Med_1	0
	RH_SalVentAttn_Med_2	0
	RH_SalVentAttn_Med_3	0
	RH_Limbic_OFC_1	0
	RH_Limbic_OFC_2	0
	RH_Limbic_OFC_3	0
	RH_Limbic_TempPole_1	0
	RH_Limbic_TempPole_2	0
	RH_Limbic_TempPole_3	0
	RH_Cont_Par_1	0
	RH_Cont_Par_2	0
	RH_Cont_Par_3	0
	RH_Cont_Temp_1	0
	RH_Cont_PFCv_1	0
	RH_Cont_PFCl_1	0
	RH_Cont_PFCl_2	0
	RH_Cont_PFCl_3	0
	RH_Cont_PFCl_4	0
	RH_Cont_PFCl_5	0
	RH_Cont_PFCl_6	0
	RH_Cont_PFCl_7	0
	RH_Cont_pCun_1	0
	RH_Cont_Cing_1	0
	RH_Cont_Cing_2	0
	RH_Cont_PFCmp_1	0
	RH_Cont_PFCmp_2	0
	RH_Default_Par_1	2
	RH_Default_Par_2	0
	RH_Default_Par_3	0
	RH_Default_Temp_1	0
	RH_Default_Temp_2	0
	RH_Default_Temp_3	0
	RH_Default_Temp_4	0
	RH_Default_Temp_5	0
	RH_Default_PFCv_1	0
	RH_Default_PFCdPFCm_1	0
	RH_Default_PFCdPFCm_2	0
	RH_Default_PFCdPFCm_3	0
	RH_Default_PFCdPFCm_4	0
	RH_Default_PFCdPFCm_5	0
	RH_Default_PFCdPFCm_6	0
	RH_Default_PFCdPFCm_7	0
	RH_Default_pCunPCC_1	0
	RH_Default_pCunPCC_2	0
	RH_Default_pCunPCC_3	0

## Sheet: Supplementary Fig. 1
Supplementary Fig. 1a							Supplementary Fig. 1b					Supplementary Fig. 1c					Supplementary Fig. 1d
	Region	T-statistics		Network	T-statistics			Hierarchy	T-statistics				Region	Manifold eccentricity				Region	T-statistics			Manifold eccentricity - NYU		Manifold eccentricity - TCD
									Left	Right				Control	Autism				NYU	TCD		Autism	Control	Autism	Control
	LH_Vis_1	1.26852		Visual	1.9595			Idiotypic	1.73751	2.58319			LH_Vis_1	6.64471	6.97584			LH_Vis_1	1.95616	2.55439		-0.303192	0.269097	-0.22589	0.445788
	LH_Vis_2	1.32708		Somatomotor	2.21426			Unimodal	1.87682	1.86045			LH_Vis_2	6.87299	7.31822			LH_Vis_2	1.15464	3.06507		-0.250518	-0.0637606	-0.117605	0.116721
	LH_Vis_3	1.46763		Dorsal attention	1.92379			Heteromodal	2.08808	1.62105			LH_Vis_3	6.276	6.65847			LH_Vis_3	1.74086	1.4464		0.0189247	0.171516	-0.173842	0.268022
	LH_Vis_4	2.11028		Ventral attention	1.78848			Paralimbic	1.87382	1.83989			LH_Vis_4	7.4471	7.73343			LH_Vis_4	0.948283	2.59717		0.176568	0.101118	0.132854	0.327158
	LH_Vis_5	1.31017		Limbic	1.74044								LH_Vis_5	7.1611	7.65619			LH_Vis_5	0.442316	1.2251		-0.144434	0.276025	-0.101687	-0.179408
	LH_Vis_6	2.29424		Frontoparietal	1.59559			Network	T-statistics				LH_Vis_6	6.16546	6.43552			LH_Vis_6	1.29655	2.01737		-0.271972	-0.132257	-0.155326	0.0932619
	LH_Vis_7	2.51669		Default mode	1.97359				Left	Right			LH_Vis_7	7.26524	7.62891			LH_Vis_7	0.837983	2.89558		-0.0049084	-0.0929061	0.00808937	-0.0543725
	LH_Vis_8	1.84475						Visual	1.94729	1.97259			LH_Vis_8	5.65119	6.01042			LH_Vis_8	1.34257	1.74759		-0.155923	0.167783	-0.234837	0.264844
	LH_Vis_9	1.39238						Somatomotor	1.72539	2.65167			LH_Vis_9	6.9285	7.4073			LH_Vis_9	0.707881	1.24641		-0.241312	0.0573514	0.202756	-0.204238
	LH_Vis_10	2.23702						Dorsal attention	1.97649	1.87109			LH_Vis_10	6.68068	6.89481			LH_Vis_10	1.89365	1.92893		-0.0588079	0.431956	-0.0156076	-0.0994095
	LH_Vis_11	1.82143						Ventral attention	1.83144	1.75334			LH_Vis_11	6.42364	6.77044			LH_Vis_11	0.70164	1.84763		0.00469463	0.070079	-0.312759	-0.029587
	LH_Vis_12	2.18369						Limbic	1.88684	1.62657			LH_Vis_12	5.79197	6.46216			LH_Vis_12	1.90933	2.23136		0.241137	0.321978	-0.158387	0.627749
	LH_Vis_13	2.4208						Frontoparietal	1.78613	1.46459			LH_Vis_13	5.94382	6.27824			LH_Vis_13	1.2125	2.24046		-0.267434	0.274118	0.030714	-0.216072
	LH_Vis_14	1.84979						Default mode	2.10528	1.76875			LH_Vis_14	5.65077	5.95292			LH_Vis_14	0.735761	1.83516		-0.541653	0.230193	-0.292668	-0.0462539
	LH_SomMot_1	1.21671											LH_SomMot_1	4.09253	4.36813			LH_SomMot_1	2.52491	1.77139		-0.19386	0.0996251	0.0317103	0.168871
	LH_SomMot_2	2.52458											LH_SomMot_2	3.21711	3.19971			LH_SomMot_2	2.3798	1.82403		0.176974	-0.063082	-0.199658	0.166596
	LH_SomMot_3	1.45725											LH_SomMot_3	3.17622	3.44297			LH_SomMot_3	1.40447	1.12091		0.197891	0.160244	0.0577968	0.0315981
	LH_SomMot_4	2.58899											LH_SomMot_4	4.3379	4.36138			LH_SomMot_4	1.66726	2.04168		-0.170483	-0.137918	-0.204078	-0.191376
	LH_SomMot_5	2.05175											LH_SomMot_5	4.542	4.59207			LH_SomMot_5	0.845806	2.02123		0.286669			0.238533
	LH_SomMot_6	1.61539											LH_SomMot_6	4.75555	4.65772			LH_SomMot_6	0.558936	1.71582		0.037461
	LH_SomMot_7	1.39522											LH_SomMot_7	4.67657	4.68389			LH_SomMot_7	0.465347	1.77511		-0.459584
	LH_SomMot_8	1.53247											LH_SomMot_8	4.90603	5.03342			LH_SomMot_8	1.80049	0.820727		-0.440739
	LH_SomMot_9	1.37136											LH_SomMot_9	5.95295	6.0303			LH_SomMot_9	0.817815	1.05745		0.153515
	LH_SomMot_10	1.30766											LH_SomMot_10	5.65304	5.67202			LH_SomMot_10	1.04213	1.52252		0.187919
	LH_SomMot_11	1.72461											LH_SomMot_11	5.03446	4.9732			LH_SomMot_11	2.11936	0.877051		-0.764478
	LH_SomMot_12	2.26926											LH_SomMot_12	5.38825	5.38893			LH_SomMot_12	0.489284	2.88564		0.161186
	LH_SomMot_13	1.67665											LH_SomMot_13	5.57083	5.69931			LH_SomMot_13	1.38499	1.31889		0.291434
	LH_SomMot_14	1.76849											LH_SomMot_14	4.94375	5.11815			LH_SomMot_14	1.16809	2.2929		0.196493
	LH_SomMot_15	1.42432											LH_SomMot_15	5.38616	5.48471			LH_SomMot_15	1.54097	0.625488		-0.0027243
	LH_SomMot_16	2.32837											LH_SomMot_16	5.50568	5.63384			LH_SomMot_16	1.67026	1.49897
	LH_DorsAttn_Post_1	2.06473											LH_DorsAttn_Post_1	5.79999	6.09403			LH_DorsAttn_Post_1	1.42239	2.17768
	LH_DorsAttn_Post_2	3.62837											LH_DorsAttn_Post_2	5.07537	5.34622			LH_DorsAttn_Post_2	3.13975	2.5123
	LH_DorsAttn_Post_3	2.82065											LH_DorsAttn_Post_3	3.16777	3.25676			LH_DorsAttn_Post_3	2.35331	1.82458
	LH_DorsAttn_Post_4	1.76457											LH_DorsAttn_Post_4	5.27627	5.22927			LH_DorsAttn_Post_4	1.13262	1.2389
	LH_DorsAttn_Post_5	1.84767											LH_DorsAttn_Post_5	5.29623	5.10134			LH_DorsAttn_Post_5	1.41074	1.97673
	LH_DorsAttn_Post_6	1.59612											LH_DorsAttn_Post_6	4.33827	4.11706			LH_DorsAttn_Post_6	2.33401	1.18876
	LH_DorsAttn_Post_7	2.2258											LH_DorsAttn_Post_7	3.2804	3.57877			LH_DorsAttn_Post_7	1.11859	2.13093
	LH_DorsAttn_Post_8	1.67086											LH_DorsAttn_Post_8	3.93935	4.02733			LH_DorsAttn_Post_8	2.45319	1.05434
	LH_DorsAttn_Post_9	1.28903											LH_DorsAttn_Post_9	4.24488	4.37689			LH_DorsAttn_Post_9	2.35831	1.65832
	LH_DorsAttn_Post_10	0.589231											LH_DorsAttn_Post_10	4.70482	4.85947			LH_DorsAttn_Post_10	1.10059	1.82915
	LH_DorsAttn_FEF_1	2.50307											LH_DorsAttn_FEF_1	4.06681	4.15575			LH_DorsAttn_FEF_1	1.51356	2.56934
	LH_DorsAttn_FEF_2	1.68176											LH_DorsAttn_FEF_2	3.86471	4.23579			LH_DorsAttn_FEF_2	1.39438	2.9
	LH_DorsAttn_PrCv_1	2.01247											LH_DorsAttn_PrCv_1	3.54339	3.50818			LH_DorsAttn_PrCv_1	1.27022	2.00939
	LH_SalVentAttn_ParOper_1	2.37237											LH_SalVentAttn_ParOper_1	3.35987	3.31			LH_SalVentAttn_ParOper_1	1.62281	2.1965
	LH_SalVentAttn_ParOper_2	3.04138											LH_SalVentAttn_ParOper_2	4.90428	4.80664			LH_SalVentAttn_ParOper_2	1.85096	2.28299
	LH_SalVentAttn_ParOper_3	2.81514											LH_SalVentAttn_ParOper_3	4.65775	4.50809			LH_SalVentAttn_ParOper_3	1.84955	2.13465
	LH_SalVentAttn_FrOperIns_1	2.22425											LH_SalVentAttn_FrOperIns_1	4.16241	4.5982			LH_SalVentAttn_FrOperIns_1	2.35157	2.94911
	LH_SalVentAttn_FrOperIns_2	1.81469											LH_SalVentAttn_FrOperIns_2	4.57673	4.92027			LH_SalVentAttn_FrOperIns_2	1.14546	1.88141
	LH_SalVentAttn_FrOperIns_3	0.879026											LH_SalVentAttn_FrOperIns_3	3.49915	3.74551			LH_SalVentAttn_FrOperIns_3	0.986202	1.42055
	LH_SalVentAttn_FrOperIns_4	1.84748											LH_SalVentAttn_FrOperIns_4	3.67375	3.95999			LH_SalVentAttn_FrOperIns_4	1.05091	1.51284
	LH_SalVentAttn_PFCl_1	1.48867											LH_SalVentAttn_PFCl_1	4.95335	5.43541			LH_SalVentAttn_PFCl_1	0.559939	1.82358
	LH_SalVentAttn_Med_1	0.984713											LH_SalVentAttn_Med_1	4.40336	4.62112			LH_SalVentAttn_Med_1	0.798372	1.83367
	LH_SalVentAttn_Med_2	0.503948											LH_SalVentAttn_Med_2	4.50206	4.53122			LH_SalVentAttn_Med_2	0.99614	0.877165
	LH_SalVentAttn_Med_3	1.07849											LH_SalVentAttn_Med_3	4.84212	5.06094			LH_SalVentAttn_Med_3	1.66479	1.18865
	LH_Limbic_OFC_1	1.72601											LH_Limbic_OFC_1	6.65156	7.03713			LH_Limbic_OFC_1	1.13183	1.38985
	LH_Limbic_OFC_2	2.14034											LH_Limbic_OFC_2	6.72376	7.0747			LH_Limbic_OFC_2	1.17304	1.95146
	LH_Limbic_TempPole_1	2.12178											LH_Limbic_TempPole_1	6.38978	6.78643			LH_Limbic_TempPole_1	1.67684	2.49897
	LH_Limbic_TempPole_2	2.82295											LH_Limbic_TempPole_2	5.86096	6.12392			LH_Limbic_TempPole_2	1.85178	3.24602
	LH_Limbic_TempPole_3	1.98502											LH_Limbic_TempPole_3	6.54686	6.8231			LH_Limbic_TempPole_3	2.2053	1.32942
	LH_Limbic_TempPole_4	0.798128											LH_Limbic_TempPole_4	5.60924	6.07695			LH_Limbic_TempPole_4	2.00025	0.686724
	LH_Cont_Par_1	2.03016											LH_Cont_Par_1	4.07567	4.11232			LH_Cont_Par_1	1.41711	1.70533
	LH_Cont_Par_2	0.901191											LH_Cont_Par_2	3.31779	3.35908			LH_Cont_Par_2	1.14541	0.198481
	LH_Cont_Par_3	1.15408											LH_Cont_Par_3	4.58621	4.57355			LH_Cont_Par_3	0.670016	1.06604
	LH_Cont_Temp_1	2.24579											LH_Cont_Temp_1	4.88798	5.33961			LH_Cont_Temp_1	1.45835	1.81235
	LH_Cont_OFC_1	2.00834											LH_Cont_OFC_1	6.82332	7.06145			LH_Cont_OFC_1	0.528556	2.26756
	LH_Cont_PFCl_1	2.51046											LH_Cont_PFCl_1	6.29709	6.73151			LH_Cont_PFCl_1	1.12944	2.59561
	LH_Cont_PFCl_2	2.34088											LH_Cont_PFCl_2	6.02075	6.52057			LH_Cont_PFCl_2	0.774715	2.53042
	LH_Cont_PFCl_3	2.45749											LH_Cont_PFCl_3	4.96557	5.5017			LH_Cont_PFCl_3	0.952379	2.75367
	LH_Cont_PFCl_4	1.54508											LH_Cont_PFCl_4	3.90185	4.29662			LH_Cont_PFCl_4	1.08656	2.45256
	LH_Cont_PFCl_5	1.5779											LH_Cont_PFCl_5	3.32362	3.62388			LH_Cont_PFCl_5	3.21879	1.08643
	LH_Cont_pCun_1	2.73624											LH_Cont_pCun_1	3.52004	3.65743			LH_Cont_pCun_1	1.43122	2.71464
	LH_Cont_Cing_1	2.33924											LH_Cont_Cing_1	4.23759	4.12034			LH_Cont_Cing_1	2.03997	2.21112
	LH_Cont_Cing_2	1.40906											LH_Cont_Cing_2	5.06589	4.87703			LH_Cont_Cing_2	1.4115	0.70237
	LH_Default_Temp_1	1.61362											LH_Default_Temp_1	5.88434	6.24268			LH_Default_Temp_1	1.75341	1.0235
	LH_Default_Temp_2	2.32708											LH_Default_Temp_2	5.35724	5.67716			LH_Default_Temp_2	1.19475	2.47051
	LH_Default_Temp_3	0.963703											LH_Default_Temp_3	5.05226	5.44169			LH_Default_Temp_3	2.09582	1.28274
	LH_Default_Temp_4	1.69497											LH_Default_Temp_4	4.4141	4.8159			LH_Default_Temp_4	2.22467	0.833996
	LH_Default_Temp_5	3.68639											LH_Default_Temp_5	4.21011	4.29923			LH_Default_Temp_5	2.88467	2.67441
	LH_Default_Par_1	2.18941											LH_Default_Par_1	4.19642	4.24416			LH_Default_Par_1	1.25226	2.30417
	LH_Default_Par_2	1.20043											LH_Default_Par_2	4.37669	4.87167			LH_Default_Par_2	0.442178	1.53126
	LH_Default_Par_3	2.04803											LH_Default_Par_3	3.99114	3.95039			LH_Default_Par_3	0.665719	2.86681
	LH_Default_Par_4	2.00642											LH_Default_Par_4	3.45768	3.42315			LH_Default_Par_4	1.82803	1.19564
	LH_Default_PFC_1	1.94378											LH_Default_PFC_1	6.3763	6.92163			LH_Default_PFC_1	0.927787	1.89698
	LH_Default_PFC_2	1.81275											LH_Default_PFC_2	6.95261	7.31606			LH_Default_PFC_2	0.463604	2.53747
	LH_Default_PFC_3	2.26777											LH_Default_PFC_3	6.35453	6.63114			LH_Default_PFC_3	1.31972	2.11835
	LH_Default_PFC_4	2.40257											LH_Default_PFC_4	6.72431	7.01368			LH_Default_PFC_4	1.17425	2.2193
	LH_Default_PFC_5	2.08801											LH_Default_PFC_5	4.639	5.06137			LH_Default_PFC_5	1.14903	1.88273
	LH_Default_PFC_6	1.76795											LH_Default_PFC_6	6.07186	6.47085			LH_Default_PFC_6	1.7485	1.57943
	LH_Default_PFC_7	1.60316											LH_Default_PFC_7	6.20237	6.61191			LH_Default_PFC_7	1.66278	1.26707
	LH_Default_PFC_8	1.46854											LH_Default_PFC_8	5.06821	5.09324			LH_Default_PFC_8	1.59957	0.767579
	LH_Default_PFC_9	3.2186											LH_Default_PFC_9	5.44573	5.86038			LH_Default_PFC_9	2.07527	2.94836
	LH_Default_PFC_10	1.87476											LH_Default_PFC_10	5.32914	5.53702			LH_Default_PFC_10	2.11995	1.07235
	LH_Default_PFC_11	1.62807											LH_Default_PFC_11	3.21963	3.81284			LH_Default_PFC_11	2.5525	1.23763
	LH_Default_PFC_12	2.96877											LH_Default_PFC_12	3.89176	4.48264			LH_Default_PFC_12	2.70327	2.0913
	LH_Default_PFC_13	1.91861											LH_Default_PFC_13	4.37487	4.82676			LH_Default_PFC_13	1.9043	1.65273
	LH_Default_pCunPCC_1	2.01647											LH_Default_pCunPCC_1	3.54758	3.63181			LH_Default_pCunPCC_1	1.90179	1.74069
	LH_Default_pCunPCC_2	2.72246											LH_Default_pCunPCC_2	3.6099	3.4138			LH_Default_pCunPCC_2	3.10936	1.84684
	LH_Default_pCunPCC_3	2.52235											LH_Default_pCunPCC_3	4.87654	4.68596			LH_Default_pCunPCC_3	2.30506	1.31079
	LH_Default_pCunPCC_4	1.50961											LH_Default_pCunPCC_4	3.98562	4.07733			LH_Default_pCunPCC_4	1.90772	1.21574
	LH_Default_PHC_1	3.16486											LH_Default_PHC_1	6.20769	6.47726			LH_Default_PHC_1	2.67309	2.80181
	RH_Vis_1	1.90712											RH_Vis_1	6.40431	6.59646			RH_Vis_1	2.53825	1.03174
	RH_Vis_2	1.0115											RH_Vis_2	6.2479	6.45599			RH_Vis_2	1.95509	1.95855
	RH_Vis_3	2.04709											RH_Vis_3	6.84522	7.01588			RH_Vis_3	3.44405	2.5418
	RH_Vis_4	2.40537											RH_Vis_4	7.68744	7.82936			RH_Vis_4	3.21806	2.85893
	RH_Vis_5	2.17293											RH_Vis_5	6.53631	6.71865			RH_Vis_5	3.68322	1.87503
	RH_Vis_6	2.10097											RH_Vis_6	7.34909	7.72216			RH_Vis_6	3.30781	0.701986
	RH_Vis_7	2.73189											RH_Vis_7	6.16404	6.23626			RH_Vis_7	2.99639	3.43608
	RH_Vis_8	2.51861											RH_Vis_8	7.04062	7.49443			RH_Vis_8	3.23002	1.69572
	RH_Vis_9	1.74139											RH_Vis_9	7.55723	7.79036			RH_Vis_9	3.55391	1.52786
	RH_Vis_10	1.54361											RH_Vis_10	6.6239	6.74918			RH_Vis_10	3.49793	2.85081
	RH_Vis_11	2.58579											RH_Vis_11	6.07373	6.23901			RH_Vis_11	3.43888	0.963063
	RH_Vis_12	2.00502											RH_Vis_12	6.74334	7.12925			RH_Vis_12	3.28327	0.717826
	RH_Vis_13	0.926227											RH_Vis_13	6.27609	6.37862			RH_Vis_13	3.27242	2.02215
	RH_Vis_14	1.49942											RH_Vis_14	5.47732	5.90996			RH_Vis_14	2.96443	1.90875
	RH_Vis_15	2.3264											RH_Vis_15	3.78904	3.76227			RH_Vis_15	3.48216	1.31599
	RH_SomMot_1	2.83406											RH_SomMot_1	3.87907	3.71762			RH_SomMot_1	2.88482	1.74926
	RH_SomMot_2	0.940806											RH_SomMot_2	4.02099	4.06561			RH_SomMot_2	1.79895	1.14135
	RH_SomMot_3	2.15702											RH_SomMot_3	3.51562	3.5507			RH_SomMot_3	2.93354	0.875487
	RH_SomMot_4	1.24221											RH_SomMot_4	2.94144	2.92321			RH_SomMot_4	2.36498	1.97299
	RH_SomMot_5	3.08065											RH_SomMot_5	4.30439	4.10294			RH_SomMot_5	2.79154	2.72228
	RH_SomMot_6	2.54804											RH_SomMot_6	4.28637	4.14142			RH_SomMot_6	3.26273	1.80732
	RH_SomMot_7	2.40506											RH_SomMot_7	4.58675	4.33133			RH_SomMot_7	2.8815	2.67707
	RH_SomMot_8	2.30909											RH_SomMot_8	4.92836	4.78387			RH_SomMot_8	1.87463	1.88181
	RH_SomMot_9	3.13219											RH_SomMot_9	5.3209	5.06208			RH_SomMot_9	4.10976	2.27977
	RH_SomMot_10	2.61248											RH_SomMot_10	5.00433	4.77662			RH_SomMot_10	4.24665	1.41027
	RH_SomMot_11	2.75425											RH_SomMot_11	5.30872	5.252			RH_SomMot_11	3.48077	0.984786
	RH_SomMot_12	3.01851											RH_SomMot_12	5.32677	5.03333			RH_SomMot_12	2.73289	2.09312
	RH_SomMot_13	2.34952											RH_SomMot_13	4.21421	4.17498			RH_SomMot_13	2.9017	0.472503
	RH_SomMot_14	3.91959											RH_SomMot_14	5.33088	5.11155			RH_SomMot_14	5.15789	1.62196
	RH_SomMot_15	3.26492											RH_SomMot_15	5.25733	4.94906			RH_SomMot_15	2.96377	1.70462
	RH_SomMot_16	1.8645											RH_SomMot_16	4.91346	4.96015			RH_SomMot_16	4.87311	0.918597
	RH_SomMot_17	3.43295											RH_SomMot_17	5.72587	5.61708			RH_SomMot_17	3.62757	1.34763
	RH_SomMot_18	3.65478											RH_SomMot_18	5.68839	5.62497			RH_SomMot_18	4.68106	1.10272
	RH_SomMot_19	2.86109											RH_SomMot_19	5.48576	5.36349			RH_SomMot_19	4.0437	0.504279
	RH_DorsAttn_Post_1	2.07647											RH_DorsAttn_Post_1	5.95882	6.18731			RH_DorsAttn_Post_1	2.19674	0.93454
	RH_DorsAttn_Post_2	2.81786											RH_DorsAttn_Post_2	4.79762	5.14558			RH_DorsAttn_Post_2	2.88356	1.49566
	RH_DorsAttn_Post_3	1.81243											RH_DorsAttn_Post_3	4.47323	4.27792			RH_DorsAttn_Post_3	2.74587	2.84458
	RH_DorsAttn_Post_4	0.702245											RH_DorsAttn_Post_4	3.47964	3.30037			RH_DorsAttn_Post_4	2.42596	2.02089
	RH_DorsAttn_Post_5	1.26462											RH_DorsAttn_Post_5	4.1554	4.08568			RH_DorsAttn_Post_5	1.7837	1.32467
	RH_DorsAttn_Post_6	2.01468											RH_DorsAttn_Post_6	3.67099	3.63534			RH_DorsAttn_Post_6	2.46431	0.936828
	RH_DorsAttn_Post_7	1.79119											RH_DorsAttn_Post_7	3.35526	3.26813			RH_DorsAttn_Post_7	1.32066	2.15676
	RH_DorsAttn_Post_8	2.37868											RH_DorsAttn_Post_8	3.21095	3.10313			RH_DorsAttn_Post_8	2.39035	0.624295
	RH_DorsAttn_Post_9	2.26667											RH_DorsAttn_Post_9	4.83333	4.68113			RH_DorsAttn_Post_9	2.01791	1.34481
	RH_DorsAttn_Post_10	2.26667											RH_DorsAttn_Post_10	4.59757	4.44986			RH_DorsAttn_Post_10	2.02266	1.14583
	RH_DorsAttn_FEF_1	2.29689											RH_DorsAttn_FEF_1	4.29566	4.23737			RH_DorsAttn_FEF_1	2.16607	1.57448
	RH_DorsAttn_FEF_2	1.12968											RH_DorsAttn_FEF_2	3.82407	4.11533			RH_DorsAttn_FEF_2	1.53845	0.796153
	RH_DorsAttn_PrCv_1	1.50608											RH_DorsAttn_PrCv_1	3.36387	3.53112			RH_DorsAttn_PrCv_1	2.75238	1.25277
	RH_SalVentAttn_TempOccPar_1	1.57754											RH_SalVentAttn_TempOccPar_1	4.35488	4.36409			RH_SalVentAttn_TempOccPar_1	2.3386	0.561699
	RH_SalVentAttn_TempOccPar_2	0.465167											RH_SalVentAttn_TempOccPar_2	3.51465	3.54305			RH_SalVentAttn_TempOccPar_2	1.87428	1.15664
	RH_SalVentAttn_TempOccPar_3	0.762639											RH_SalVentAttn_TempOccPar_3	3.43304	3.3591			RH_SalVentAttn_TempOccPar_3	2.01821	2.06964
	RH_SalVentAttn_PrC_1	1.85802											RH_SalVentAttn_PrC_1	4.191	4.20583			RH_SalVentAttn_PrC_1	2.67123	1.09966
	RH_SalVentAttn_FrOperIns_1	2.00423											RH_SalVentAttn_FrOperIns_1	5.38312	5.58107			RH_SalVentAttn_FrOperIns_1	2.41924	2.57624
	RH_SalVentAttn_FrOperIns_2	1.99897											RH_SalVentAttn_FrOperIns_2	4.11305	4.17201			RH_SalVentAttn_FrOperIns_2	1.85663	1.29351
	RH_SalVentAttn_FrOperIns_3	1.91813											RH_SalVentAttn_FrOperIns_3	4.26089	4.67374			RH_SalVentAttn_FrOperIns_3	1.08742	3.5101
	RH_SalVentAttn_FrOperIns_4	3.11029											RH_SalVentAttn_FrOperIns_4	3.4121	3.46844			RH_SalVentAttn_FrOperIns_4	2.65244	2.09929
	RH_SalVentAttn_Med_1	1.15329											RH_SalVentAttn_Med_1	4.49267	4.46599			RH_SalVentAttn_Med_1	1.49688	1.47069
	RH_SalVentAttn_Med_2	3.18525											RH_SalVentAttn_Med_2	4.64791	4.48685			RH_SalVentAttn_Med_2	3.03249	2.13419
	RH_SalVentAttn_Med_3	2.14291											RH_SalVentAttn_Med_3	4.70482	4.9512			RH_SalVentAttn_Med_3	3.80946	1.39301
	RH_Limbic_OFC_1	1.44606											RH_Limbic_OFC_1	6.13414	6.7767			RH_Limbic_OFC_1	3.57299	1.48742
	RH_Limbic_OFC_2	1.23541											RH_Limbic_OFC_2	5.60671	6.18669			RH_Limbic_OFC_2	2.79684	2.56544
	RH_Limbic_OFC_3	1.04076											RH_Limbic_OFC_3	6.38789	7.06489			RH_Limbic_OFC_3	2.34339	1.11371
	RH_Limbic_TempPole_1	1.85023											RH_Limbic_TempPole_1	6.39424	6.59138			RH_Limbic_TempPole_1	2.93737	1.45262
	RH_Limbic_TempPole_2	2.33073											RH_Limbic_TempPole_2	6.38341	6.62216			RH_Limbic_TempPole_2	2.59611	1.01763
	RH_Limbic_TempPole_3	1.02248											RH_Limbic_TempPole_3	6.68965	7.1853			RH_Limbic_TempPole_3	1.66221	1.98922
	RH_Cont_Par_1	0.687783											RH_Cont_Par_1	3.43425	3.43608			RH_Cont_Par_1	1.76468	1.33638
	RH_Cont_Par_2	1.30737											RH_Cont_Par_2	3.24973	3.14728			RH_Cont_Par_2	2.3265	2.63567
	RH_Cont_Par_3	1.98389											RH_Cont_Par_3	2.3789	2.54849			RH_Cont_Par_3	1.13773	2.03239
	RH_Cont_Temp_1	2.81805											RH_Cont_Temp_1	5.2301	5.53992			RH_Cont_Temp_1	3.35007	2.06047
	RH_Cont_PFCv_1	1.91325											RH_Cont_PFCv_1	5.343	5.95771			RH_Cont_PFCv_1	2.86838	3.71854
	RH_Cont_PFCl_1	1.38725											RH_Cont_PFCl_1	5.74701	6.26683			RH_Cont_PFCl_1	3.04701	1.45095
	RH_Cont_PFCl_2	0.796399											RH_Cont_PFCl_2	5.80276	6.38194			RH_Cont_PFCl_2	1.9017	0.933836
	RH_Cont_PFCl_3	0.838454											RH_Cont_PFCl_3	5.05873	5.532			RH_Cont_PFCl_3	1.90609	0.542096
	RH_Cont_PFCl_4	1.85205											RH_Cont_PFCl_4	3.79693	4.06706			RH_Cont_PFCl_4	2.77376	0.870964
	RH_Cont_PFCl_5	1.11565											RH_Cont_PFCl_5	4.9725	5.40212			RH_Cont_PFCl_5	1.95624	1.22829
	RH_Cont_PFCl_6	1.94296											RH_Cont_PFCl_6	4.35327	4.63166			RH_Cont_PFCl_6	2.73514	0.70823
	RH_Cont_PFCl_7	1.84334											RH_Cont_PFCl_7	3.6261	3.96086			RH_Cont_PFCl_7	3.3948	0.771382
	RH_Cont_pCun_1	1.43481											RH_Cont_pCun_1	3.68062	3.55364			RH_Cont_pCun_1	1.58809	3.6459
	RH_Cont_Cing_1	1.28012											RH_Cont_Cing_1	4.45323	4.25004			RH_Cont_Cing_1	2.85079	1.96149
	RH_Cont_Cing_2	1.20962											RH_Cont_Cing_2	4.74602	4.8327			RH_Cont_Cing_2	3.45811	1.96236
	RH_Cont_PFCmp_1	1.17748											RH_Cont_PFCmp_1	4.59696	4.8826			RH_Cont_PFCmp_1	2.31937	0.677311
	RH_Cont_PFCmp_2	0.532761											RH_Cont_PFCmp_2	4.59082	4.92691			RH_Cont_PFCmp_2	0.820751	0.189564
	RH_Default_Par_1	0.783622											RH_Default_Par_1	3.58756	4.00109			RH_Default_Par_1	2.34291	1.64308
	RH_Default_Par_2	0.616805											RH_Default_Par_2	2.99551	3.0746			RH_Default_Par_2	0.418971	0.74256
	RH_Default_Par_3	0.877446											RH_Default_Par_3	2.82587	3.03043			RH_Default_Par_3	1.198	1.19087
	RH_Default_Temp_1	3.07362											RH_Default_Temp_1	6.16069	6.34835			RH_Default_Temp_1	2.50575	1.86843
	RH_Default_Temp_2	3.38807											RH_Default_Temp_2	5.93358	6.12656			RH_Default_Temp_2	4.37817	1.65158
	RH_Default_Temp_3	3.05021											RH_Default_Temp_3	5.40659	5.53603			RH_Default_Temp_3	3.59594	1.17356
	RH_Default_Temp_4	2.26609											RH_Default_Temp_4	5.35567	5.70652			RH_Default_Temp_4	2.11911	2.02596
	RH_Default_Temp_5	1.81425											RH_Default_Temp_5	4.46707	4.48596			RH_Default_Temp_5	3.09747	1.30534
	RH_Default_PFCv_1	1.53103											RH_Default_PFCv_1	4.41965	4.86154			RH_Default_PFCv_1	1.93059	1.24743
	RH_Default_PFCdPFCm_1	0.73274											RH_Default_PFCdPFCm_1	6.71499	7.33786			RH_Default_PFCdPFCm_1	3.27271	1.71823
	RH_Default_PFCdPFCm_2	1.69261											RH_Default_PFCdPFCm_2	5.92995	6.07274			RH_Default_PFCdPFCm_2	2.93535	1.56871
	RH_Default_PFCdPFCm_3	1.38306											RH_Default_PFCdPFCm_3	5.44887	5.39091			RH_Default_PFCdPFCm_3	2.39998	1.22456
	RH_Default_PFCdPFCm_4	0.917174											RH_Default_PFCdPFCm_4	5.64117	6.23197			RH_Default_PFCdPFCm_4	1.57806	1.77623
	RH_Default_PFCdPFCm_5	1.02984											RH_Default_PFCdPFCm_5	4.91635	5.40717			RH_Default_PFCdPFCm_5	0.885882	0.535214
	RH_Default_PFCdPFCm_6	1.99432											RH_Default_PFCdPFCm_6	4.15946	4.51368			RH_Default_PFCdPFCm_6	2.53207	0.61658
	RH_Default_PFCdPFCm_7	2.26931											RH_Default_PFCdPFCm_7	4.20493	4.43592			RH_Default_PFCdPFCm_7	3.32039	0.800178
	RH_Default_pCunPCC_1	1.59343											RH_Default_pCunPCC_1	3.38493	3.21208			RH_Default_pCunPCC_1	2.42953	2.02302
	RH_Default_pCunPCC_2	2.14984											RH_Default_pCunPCC_2	3.72652	3.37813			RH_Default_pCunPCC_2	2.42931	2.74163
	RH_Default_pCunPCC_3	2.90276											RH_Default_pCunPCC_3	4.3175	4.01345			RH_Default_pCunPCC_3	3.85495	1.91497

## Sheet: Supplementary Fig. 2
Supplementary Fig. 2a				Supplementary Fig. 2b
	Mean FD				Region	T-statistics
	Autism	Control			LH_Vis_1	1.15951
	2.17001	0.760783			LH_Vis_2	1.22518
	1.02637	0.550412			LH_Vis_3	1.34508
	0.775153	0.550668			LH_Vis_4	1.89079
	0.765804	0.619794			LH_Vis_5	1.141
	0.874557	0.478528			LH_Vis_6	2.06889
	0.844139	0.866117			LH_Vis_7	2.33639
	0.916048	0.860571			LH_Vis_8	1.74358
	0.648572	0.56591			LH_Vis_9	1.25629
	0.536247	0.770982			LH_Vis_10	2.02404
	0.861211	0.760281			LH_Vis_11	1.56682
	1.40388	0.67928			LH_Vis_12	1.96265
	0.920081	0.603583			LH_Vis_13	2.19612
	0.975408	0.564609			LH_Vis_14	1.62288
	0.786486	0.604827			LH_SomMot_1	1.29629
	1.20841	0.539297			LH_SomMot_2	2.57629
	0.553625	0.768465			LH_SomMot_3	1.40052
	0.591213	1.35175			LH_SomMot_4	2.20767
	2.10386	0.597847			LH_SomMot_5	1.76944
	0.519173	0.929115			LH_SomMot_6	1.21022
	0.590199	0.822445			LH_SomMot_7	1.19893
	0.495847	0.525879			LH_SomMot_8	1.40823
	0.471912	0.591791			LH_SomMot_9	1.11146
	0.573803	0.5595			LH_SomMot_10	1.06285
	0.610024	0.505646			LH_SomMot_11	1.71883
	0.472115	0.603034			LH_SomMot_12	2.11074
	0.626686	0.617667			LH_SomMot_13	1.24181
	0.486436	0.547162			LH_SomMot_14	1.92285
	0.591586	0.590915			LH_SomMot_15	1.30947
	0.44179	0.581469			LH_SomMot_16	2.12401
	0.454858	0.713693			LH_DorsAttn_Post_1	1.94849
	0.354192	0.545039			LH_DorsAttn_Post_2	3.80521
	0.489874	0.698849			LH_DorsAttn_Post_3	2.53174
	0.464751	0.472467			LH_DorsAttn_Post_4	1.34226
	0.765908	0.392087			LH_DorsAttn_Post_5	1.47455
	0.400225	0.512539			LH_DorsAttn_Post_6	1.32534
	0.572507	0.599086			LH_DorsAttn_Post_7	1.86532
	0.544463	0.607728			LH_DorsAttn_Post_8	1.45519
	0.500785				LH_DorsAttn_Post_9	1.21032
	0.521505				LH_DorsAttn_Post_10	0.62276
	0.488305				LH_DorsAttn_FEF_1	2.46726
	0.659983				LH_DorsAttn_FEF_2	1.53165
	0.527729				LH_DorsAttn_PrCv_1	2.05253
	0.511704				LH_SalVentAttn_ParOper_1	2.24116
	0.628108				LH_SalVentAttn_ParOper_2	2.73043
	0.557632				LH_SalVentAttn_ParOper_3	2.41398
	0.715169				LH_SalVentAttn_FrOperIns_1	2.00856
	0.362544				LH_SalVentAttn_FrOperIns_2	1.65038
					LH_SalVentAttn_FrOperIns_3	0.61355
					LH_SalVentAttn_FrOperIns_4	1.85012
					LH_SalVentAttn_PFCl_1	1.15287
					LH_SalVentAttn_Med_1	1.05407
					LH_SalVentAttn_Med_2	0.730184
					LH_SalVentAttn_Med_3	1.36894
					LH_Limbic_OFC_1	1.44173
					LH_Limbic_OFC_2	2.10379
					LH_Limbic_TempPole_1	1.97879
					LH_Limbic_TempPole_2	2.81825
					LH_Limbic_TempPole_3	1.82871
					LH_Limbic_TempPole_4	0.747534
					LH_Cont_Par_1	1.59614
					LH_Cont_Par_2	0.674909
					LH_Cont_Par_3	0.741919
					LH_Cont_Temp_1	2.35022
					LH_Cont_OFC_1	1.59
					LH_Cont_PFCl_1	2.11756
					LH_Cont_PFCl_2	1.91104
					LH_Cont_PFCl_3	2.06089
					LH_Cont_PFCl_4	1.28723
					LH_Cont_PFCl_5	1.29115
					LH_Cont_pCun_1	2.32855
					LH_Cont_Cing_1	2.11838
					LH_Cont_Cing_2	1.32189
					LH_Default_Temp_1	1.54815
					LH_Default_Temp_2	2.41308
					LH_Default_Temp_3	0.890486
					LH_Default_Temp_4	1.61889
					LH_Default_Temp_5	3.4606
					LH_Default_Par_1	2.25792
					LH_Default_Par_2	1.30465
					LH_Default_Par_3	1.80764
					LH_Default_Par_4	1.80592
					LH_Default_PFC_1	1.7655
					LH_Default_PFC_2	1.59119
					LH_Default_PFC_3	2.0289
					LH_Default_PFC_4	2.0122
					LH_Default_PFC_5	1.7867
					LH_Default_PFC_6	1.52037
					LH_Default_PFC_7	1.28722
					LH_Default_PFC_8	1.32443
					LH_Default_PFC_9	2.74793
					LH_Default_PFC_10	1.77769
					LH_Default_PFC_11	1.2793
					LH_Default_PFC_12	2.58115
					LH_Default_PFC_13	1.63902
					LH_Default_pCunPCC_1	1.8728
					LH_Default_pCunPCC_2	2.58581
					LH_Default_pCunPCC_3	2.44249
					LH_Default_pCunPCC_4	1.47937
					LH_Default_PHC_1	3.04136
					RH_Vis_1	2.08775
					RH_Vis_2	1.40151
					RH_Vis_3	2.3649
					RH_Vis_4	2.49467
					RH_Vis_5	2.51647
					RH_Vis_6	2.25431
					RH_Vis_7	2.74126
					RH_Vis_8	2.61907
					RH_Vis_9	2.13969
					RH_Vis_10	1.92124
					RH_Vis_11	2.56808
					RH_Vis_12	2.31699
					RH_Vis_13	1.2555
					RH_Vis_14	1.61544
					RH_Vis_15	2.20879
					RH_SomMot_1	2.61818
					RH_SomMot_2	1.02297
					RH_SomMot_3	2.35019
					RH_SomMot_4	1.35572
					RH_SomMot_5	2.9219
					RH_SomMot_6	2.6222
					RH_SomMot_7	2.18088
					RH_SomMot_8	2.25901
					RH_SomMot_9	3.084
					RH_SomMot_10	2.55446
					RH_SomMot_11	2.77824
					RH_SomMot_12	2.72464
					RH_SomMot_13	2.52432
					RH_SomMot_14	3.89128
					RH_SomMot_15	3.29799
					RH_SomMot_16	1.97472
					RH_SomMot_17	3.55374
					RH_SomMot_18	3.59735
					RH_SomMot_19	2.9676
					RH_DorsAttn_Post_1	2.08799
					RH_DorsAttn_Post_2	2.5603
					RH_DorsAttn_Post_3	1.92618
					RH_DorsAttn_Post_4	0.753101
					RH_DorsAttn_Post_5	1.20067
					RH_DorsAttn_Post_6	2.10015
					RH_DorsAttn_Post_7	1.65865
					RH_DorsAttn_Post_8	2.46753
					RH_DorsAttn_Post_9	2.51052
					RH_DorsAttn_Post_10	2.4913
					RH_DorsAttn_FEF_1	2.1327
					RH_DorsAttn_FEF_2	1.31441
					RH_DorsAttn_PrCv_1	1.42197
					RH_SalVentAttn_TempOccPar_1	1.72993
					RH_SalVentAttn_TempOccPar_2	0.825398
					RH_SalVentAttn_TempOccPar_3	1.08069
					RH_SalVentAttn_PrC_1	1.98361
					RH_SalVentAttn_FrOperIns_1	2.15701
					RH_SalVentAttn_FrOperIns_2	1.92515
					RH_SalVentAttn_FrOperIns_3	1.85384
					RH_SalVentAttn_FrOperIns_4	3.02846
					RH_SalVentAttn_Med_1	1.01752
					RH_SalVentAttn_Med_2	3.14226
					RH_SalVentAttn_Med_3	1.93375
					RH_Limbic_OFC_1	1.6098
					RH_Limbic_OFC_2	1.46855
					RH_Limbic_OFC_3	1.08317
					RH_Limbic_TempPole_1	2.02232
					RH_Limbic_TempPole_2	2.32512
					RH_Limbic_TempPole_3	0.894554
					RH_Cont_Par_1	0.918688
					RH_Cont_Par_2	1.47413
					RH_Cont_Par_3	1.75968
					RH_Cont_Temp_1	2.7877
					RH_Cont_PFCv_1	2.1284
					RH_Cont_PFCl_1	1.53995
					RH_Cont_PFCl_2	0.84701
					RH_Cont_PFCl_3	1.20555
					RH_Cont_PFCl_4	1.93006
					RH_Cont_PFCl_5	1.24086
					RH_Cont_PFCl_6	2.16926
					RH_Cont_PFCl_7	2.21424
					RH_Cont_pCun_1	1.26859
					RH_Cont_Cing_1	1.32172
					RH_Cont_Cing_2	1.55387
					RH_Cont_PFCmp_1	1.56702
					RH_Cont_PFCmp_2	0.763373
					RH_Default_Par_1	1.03429
					RH_Default_Par_2	0.67749
					RH_Default_Par_3	0.757133
					RH_Default_Temp_1	2.99916
					RH_Default_Temp_2	3.48605
					RH_Default_Temp_3	3.01321
					RH_Default_Temp_4	2.03023
					RH_Default_Temp_5	2.17216
					RH_Default_PFCv_1	1.79469
					RH_Default_PFCdPFCm_1	1.24184
					RH_Default_PFCdPFCm_2	1.63681
					RH_Default_PFCdPFCm_3	1.81927
					RH_Default_PFCdPFCm_4	1.22262
					RH_Default_PFCdPFCm_5	0.835724
					RH_Default_PFCdPFCm_6	2.01893
					RH_Default_PFCdPFCm_7	2.54421
					RH_Default_pCunPCC_1	1.60681
					RH_Default_pCunPCC_2	2.02329
					RH_Default_pCunPCC_3	3.15472

## Sheet: Supplementary Fig. 3
Supplementary Fig. 3
	Region	T-statistics
		Child	Adult
	LH_Vis_1	1.26874	2.27718
	LH_Vis_2	1.50396	2.99826
	LH_Vis_3	1.18271	1.83468
	LH_Vis_4	1.77556	3.17866
	LH_Vis_5	1.21352	3.0066
	LH_Vis_6	2.2215	1.20645
	LH_Vis_7	2.11766	2.47657
	LH_Vis_8	1.51129	0.974917
	LH_Vis_9	1.41898	1.99293
	LH_Vis_10	1.7476	1.85376
	LH_Vis_11	1.34841	1.98455
	LH_Vis_12	2.99353	2.0804
	LH_Vis_13	2.26492	1.48699
	LH_Vis_14	1.43938	1.5074
	LH_SomMot_1	0.898315	2.94522
	LH_SomMot_2	2.30699	2.61368
	LH_SomMot_3	1.76794	3.13389
	LH_SomMot_4	2.23186	1.42611
	LH_SomMot_5	1.49552	2.67902
	LH_SomMot_6	1.45691	1.38922
	LH_SomMot_7	1.13919	1.0098
	LH_SomMot_8	1.57348	0.919162
	LH_SomMot_9	1.14191	0.542732
	LH_SomMot_10	1.2134	0.682423
	LH_SomMot_11	1.27266	1.60592
	LH_SomMot_12	1.99265	2.25981
	LH_SomMot_13	1.94642	0.184186
	LH_SomMot_14	1.30466	2.47369
	LH_SomMot_15	1.49241	0.458482
	LH_SomMot_16	2.39923	1.36231
	LH_DorsAttn_Post_1	1.9486	3.12467
	LH_DorsAttn_Post_2	3.22665	1.87041
	LH_DorsAttn_Post_3	3.1254	0.494643
	LH_DorsAttn_Post_4	1.6277	1.39826
	LH_DorsAttn_Post_5	1.73291	0.994638
	LH_DorsAttn_Post_6	0.936074	2.85482
	LH_DorsAttn_Post_7	2.43224	1.38971
	LH_DorsAttn_Post_8	1.76635	2.00599
	LH_DorsAttn_Post_9	1.38753	1.13076
	LH_DorsAttn_Post_10	0.723177	1.09534
	LH_DorsAttn_FEF_1	1.86776	2.65299
	LH_DorsAttn_FEF_2	1.41056	4.51276
	LH_DorsAttn_PrCv_1	1.50829	2.34883
	LH_SalVentAttn_ParOper_1	2.04818	1.46515
	LH_SalVentAttn_ParOper_2	2.0843	3.00374
	LH_SalVentAttn_ParOper_3	2.27383	2.23187
	LH_SalVentAttn_FrOperIns_1	2.28295	1.79456
	LH_SalVentAttn_FrOperIns_2	1.34729	1.89937
	LH_SalVentAttn_FrOperIns_3	0.808813	0.892729
	LH_SalVentAttn_FrOperIns_4	1.49482	0.640839
	LH_SalVentAttn_PFCl_1	1.57038	0.82393
	LH_SalVentAttn_Med_1	0.913689	2.73088
	LH_SalVentAttn_Med_2	0.679005	0.907989
	LH_SalVentAttn_Med_3	0.841059	1.09426
	LH_Limbic_OFC_1	1.44702	1.22371
	LH_Limbic_OFC_2	2.01667	2.021
	LH_Limbic_TempPole_1	2.26357	1.98166
	LH_Limbic_TempPole_2	2.12166	5.02269
	LH_Limbic_TempPole_3	1.51979	3.17502
	LH_Limbic_TempPole_4	0.872059	1.5522
	LH_Cont_Par_1	1.62168	1.33291
	LH_Cont_Par_2	0.423184	1.50841
	LH_Cont_Par_3	1.00204	1.84112
	LH_Cont_Temp_1	1.99995	2.11478
	LH_Cont_OFC_1	2.27823	1.29289
	LH_Cont_PFCl_1	2.3041	1.47816
	LH_Cont_PFCl_2	1.94968	2.91523
	LH_Cont_PFCl_3	2.41366	1.90191
	LH_Cont_PFCl_4	1.63912	0.529144
	LH_Cont_PFCl_5	1.5259	1.14947
	LH_Cont_pCun_1	2.77301	1.5857
	LH_Cont_Cing_1	2.3705	1.42035
	LH_Cont_Cing_2	1.21345	1.48757
	LH_Default_Temp_1	1.10537	3.67617
	LH_Default_Temp_2	2.57291	1.73782
	LH_Default_Temp_3	1.02499	1.81853
	LH_Default_Temp_4	2.03098	0.853015
	LH_Default_Temp_5	3.65133	1.49535
	LH_Default_Par_1	1.84291	1.60368
	LH_Default_Par_2	0.987849	1.014
	LH_Default_Par_3	1.66953	2.56115
	LH_Default_Par_4	1.9194	1.1513
	LH_Default_PFC_1	1.62395	1.0983
	LH_Default_PFC_2	2.05485	3.24486
	LH_Default_PFC_3	2.37968	0.952889
	LH_Default_PFC_4	2.93111	1.13075
	LH_Default_PFC_5	2.39185	0.631421
	LH_Default_PFC_6	2.1613	2.18218
	LH_Default_PFC_7	1.80689	1.92273
	LH_Default_PFC_8	1.21517	1.59524
	LH_Default_PFC_9	2.58881	2.19723
	LH_Default_PFC_10	1.40939	1.6268
	LH_Default_PFC_11	1.77339	1.26623
	LH_Default_PFC_12	3.17481	0.744727
	LH_Default_PFC_13	2.11298	1.46076
	LH_Default_pCunPCC_1	2.6604	0.832087
	LH_Default_pCunPCC_2	3.23355	0.394933
	LH_Default_pCunPCC_3	2.31161	2.11175
	LH_Default_pCunPCC_4	2.20993	0.593162
	LH_Default_PHC_1	2.97075	3.06294
	RH_Vis_1	2.30791	0.426065
	RH_Vis_2	1.5269	1.97845
	RH_Vis_3	1.87418	1.11401
	RH_Vis_4	2.10247	2.10176
	RH_Vis_5	2.09156	1.44236
	RH_Vis_6	1.75175	1.65725
	RH_Vis_7	2.05394	2.21284
	RH_Vis_8	2.35411	0.943212
	RH_Vis_9	1.46331	1.78708
	RH_Vis_10	1.44299	2.33486
	RH_Vis_11	2.57668	1.5339
	RH_Vis_12	1.42988	1.38128
	RH_Vis_13	0.711978	1.79282
	RH_Vis_14	1.00753	1.31685
	RH_Vis_15	1.33386	2.41498
	RH_SomMot_1	2.91368	0.94413
	RH_SomMot_2	1.51952	1.38515
	RH_SomMot_3	1.26021	1.44052
	RH_SomMot_4	0.80496	2.21604
	RH_SomMot_5	2.28037	2.56496
	RH_SomMot_6	2.31896	2.462
	RH_SomMot_7	2.208	2.1772
	RH_SomMot_8	2.64727	2.51332
	RH_SomMot_9	2.89259	2.70786
	RH_SomMot_10	2.77529	2.29805
	RH_SomMot_11	3.06116	2.63732
	RH_SomMot_12	2.49417	2.218
	RH_SomMot_13	2.59946	2.09884
	RH_SomMot_14	3.20786	2.09728
	RH_SomMot_15	2.67278	2.7246
	RH_SomMot_16	1.95389	1.19531
	RH_SomMot_17	2.88263	2.76809
	RH_SomMot_18	3.35595	2.09078
	RH_SomMot_19	2.49327	1.82629
	RH_DorsAttn_Post_1	2.1137	1.36425
	RH_DorsAttn_Post_2	2.74797	1.26389
	RH_DorsAttn_Post_3	1.37364	1.91489
	RH_DorsAttn_Post_4	0.33317	2.49622
	RH_DorsAttn_Post_5	1.66324	1.57561
	RH_DorsAttn_Post_6	2.34954	1.54405
	RH_DorsAttn_Post_7	1.59418	1.85663
	RH_DorsAttn_Post_8	2.0488	2.35551
	RH_DorsAttn_Post_9	2.17649	2.31663
	RH_DorsAttn_Post_10	1.73489	2.62811
	RH_DorsAttn_FEF_1	2.25493	2.17258
	RH_DorsAttn_FEF_2	1.10615	2.12312
	RH_DorsAttn_PrCv_1	2.11866	4.43525
	RH_SalVentAttn_TempOccPar_1	1.05983	2.6075
	RH_SalVentAttn_TempOccPar_2	0.420296	1.40435
	RH_SalVentAttn_TempOccPar_3	0.616849	3.63379
	RH_SalVentAttn_PrC_1	1.43262	2.6018
	RH_SalVentAttn_FrOperIns_1	1.78651	2.10058
	RH_SalVentAttn_FrOperIns_2	1.59244	2.48138
	RH_SalVentAttn_FrOperIns_3	1.82949	2.90477
	RH_SalVentAttn_FrOperIns_4	2.08079	3.04264
	RH_SalVentAttn_Med_1	1.73748	1.70611
	RH_SalVentAttn_Med_2	3.09427	1.67449
	RH_SalVentAttn_Med_3	2.41174	1.74158
	RH_Limbic_OFC_1	1.59997	1.05729
	RH_Limbic_OFC_2	2.12058	2.5246
	RH_Limbic_OFC_3	1.22574	1.02118
	RH_Limbic_TempPole_1	2.82287	0.346697
	RH_Limbic_TempPole_2	3.01283	2.49402
	RH_Limbic_TempPole_3	1.65206	1.71495
	RH_Cont_Par_1	0.931485	1.68689
	RH_Cont_Par_2	0.885198	2.30126
	RH_Cont_Par_3	1.11985	2.49062
	RH_Cont_Temp_1	2.65338	2.48599
	RH_Cont_PFCv_1	1.44251	1.85401
	RH_Cont_PFCl_1	1.53227	1.63501
	RH_Cont_PFCl_2	1.20782	1.62859
	RH_Cont_PFCl_3	0.914396	2.51679
	RH_Cont_PFCl_4	2.03674	4.64653
	RH_Cont_PFCl_5	1.18981	2.99864
	RH_Cont_PFCl_6	2.01202	3.10458
	RH_Cont_PFCl_7	1.1336	2.59791
	RH_Cont_pCun_1	1.66374	1.48255
	RH_Cont_Cing_1	1.37399	3.02134
	RH_Cont_Cing_2	1.11533	2.78015
	RH_Cont_PFCmp_1	0.893964	2.48427
	RH_Cont_PFCmp_2	1.06461	2.1689
	RH_Default_Par_1	1.43087	1.08988
	RH_Default_Par_2	0.536917	1.95342
	RH_Default_Par_3	0.776431	0.743439
	RH_Default_Temp_1	3.20563	1.82037
	RH_Default_Temp_2	2.16999	3.02945
	RH_Default_Temp_3	2.59944	2.25003
	RH_Default_Temp_4	1.88922	2.69145
	RH_Default_Temp_5	1.58404	2.30966
	RH_Default_PFCv_1	1.39407	2.19312
	RH_Default_PFCdPFCm_1	0.602703	1.75317
	RH_Default_PFCdPFCm_2	1.82206	1.53272
	RH_Default_PFCdPFCm_3	0.980066	2.16221
	RH_Default_PFCdPFCm_4	0.785659	3.6802
	RH_Default_PFCdPFCm_5	1.71734	2.57552
	RH_Default_PFCdPFCm_6	1.72581	2.87277
	RH_Default_PFCdPFCm_7	2.16873	3.6216
	RH_Default_pCunPCC_1	1.53512	3.37286
	RH_Default_pCunPCC_2	2.10271	1.17887
	RH_Default_pCunPCC_3	3.44046	0.886798

## Sheet: Supplementary Fig. 4
Supplementary Fig. 4a					Supplementary Fig. 4b
	T-statistics	∆Thickness	∆Curvature			Region	T-statistics
	2.13031	0.0687683	0.00654361			LH_Vis_1	0.783574
	2.31664	-0.00978275	0.0119258			LH_Vis_2	1.38397
	2.54218	0.067436	0.00196927			LH_Vis_3	1.40927
	2.25867	0.127625	0.00485987			LH_Vis_4	2.4691
	2.20466	0.0645268	-0.00602625			LH_Vis_5	2.37605
	2.44494	0.109433	0.00772228			LH_Vis_6	2.83728
	2.55018	-0.0352657	0.00101333			LH_Vis_7	1.62827
	2.61553	-0.0180444	-0.00505239			LH_Vis_8	2.58488
	2.29134	-0.0264992	0.00131184			LH_Vis_9	1.7961
	2.35123	0.030685	0.0042729			LH_Vis_10	2.80166
	3.67353	0.146784	0.00665622			LH_Vis_11	2.87199
	2.85077	0.100294	-0.00139377			LH_Vis_12	1.98777
	2.24731	0.0801101	0.00563144			LH_Vis_13	2.11606
	2.52836	-0.0123312	-0.00105148			LH_Vis_14	1.73504
	2.39584	0.0396125	6.86074e-05			LH_SomMot_1	0.864997
	3.07519	0.0499848	-0.00292661			LH_SomMot_2	1.78467
	2.84516	0.0746239	-0.0029568			LH_SomMot_3	1.55563
	2.24574	0.0314106	0.000651723			LH_SomMot_4	2.84723
	2.16076	0.0584948	-0.000826335			LH_SomMot_5	1.62868
	2.14196	-0.0132812	0.00253341			LH_SomMot_6	1.32594
	2.85311	0.0727751	-0.000440587			LH_SomMot_7	1.847
	2.26756	0.0393192	0.000622328			LH_SomMot_8	1.07774
	2.53586	0.148256	0.0016486			LH_SomMot_9	0.925189
	2.36392	0.107293	0.00180547			LH_SomMot_10	1.26308
	2.48214	0.107421	0.00175238			LH_SomMot_11	2.10028
	2.76502	0.130559	0.00252801			LH_SomMot_12	2.70164
	2.36225	-0.0446734	0.00180646			LH_SomMot_13	0.540774
	2.34993	-0.00184759	-0.000518836			LH_SomMot_14	1.2665
	3.7328	0.104829	-0.0047356			LH_SomMot_15	1.23687
	2.21045	0.177181	0.000960556			LH_SomMot_16	1.36568
	2.28983	0.0704891	0.0017955			LH_DorsAttn_Post_1	2.52864
	2.42645	0.120794	0.0048836			LH_DorsAttn_Post_2	3.37471
	2.10776	-0.0399624	0.00138394			LH_DorsAttn_Post_3	3.05848
	3.25559	0.0497437	0.00427657			LH_DorsAttn_Post_4	1.92038
	3.00133	0.0447594	0.00259888			LH_DorsAttn_Post_5	1.8107
	2.75103	0.0558356	-0.00421444			LH_DorsAttn_Post_6	1.55316
	2.54792	0.101388	0.0029581			LH_DorsAttn_Post_7	1.97881
	3.20086	-0.00928885	0.00228744			LH_DorsAttn_Post_8	1.15267
	2.42928	0.0805428	0.00497498			LH_DorsAttn_Post_9	1.32295
	2.19375	0.0164822	0.00543973			LH_DorsAttn_Post_10	0.205012
	2.12089	0.0521878	0.00582922			LH_DorsAttn_FEF_1	3.52093
	2.76061	0.0159873	0.00747008			LH_DorsAttn_FEF_2	1.95953
	2.54413	0.0384722	-0.00105587			LH_DorsAttn_PrCv_1	2.24247
	2.61229	0.0797883	0.00667831			LH_SalVentAttn_ParOper_1	2.12683
	2.34924	0.0468561	0.00326442			LH_SalVentAttn_ParOper_2	2.52581
	2.8644	0.048867	0.00435418			LH_SalVentAttn_ParOper_3	2.5113
	2.17765	0.0274565	0.00124791			LH_SalVentAttn_FrOperIns_1	2.02752
	3.11515	0.0809259	0.012752			LH_SalVentAttn_FrOperIns_2	1.3682
	2.57398	0.146716	0.00330821			LH_SalVentAttn_FrOperIns_3	0.533447
	2.42897	0.0541629	0.00485918			LH_SalVentAttn_FrOperIns_4	1.66155
	2.33169	0.101875	0.0107824			LH_SalVentAttn_PFCl_1	1.45885
	3.1676	0.0655161	-0.00124919			LH_SalVentAttn_Med_1	0.878716
	2.63938	0.0396863	0.00190041			LH_SalVentAttn_Med_2	0.683399
	2.78331	0.00659231	0.000632071			LH_SalVentAttn_Med_3	1.03753
	3.05192	0.0900127	0.000684428			LH_Limbic_OFC_1	1.82739
	2.37268	0.0938725	-0.00513434			LH_Limbic_OFC_2	2.07716
	3.9713	0.0129732	0.00376889			LH_Limbic_TempPole_1	2.83399
	3.30277	0.0223653	0.00458117			LH_Limbic_TempPole_2	2.79528
	3.47406	0.0628522	0.00386665			LH_Limbic_TempPole_3	2.24456
	3.70051	0.0284054	0.00149037			LH_Limbic_TempPole_4	0.871886
	2.89186	0.0970252	0.00154813			LH_Cont_Par_1	1.1792
	2.09608	0.0258928	0.00563446			LH_Cont_Par_2	0.957529
	2.84793	0.10501	0.000526735			LH_Cont_Par_3	0.339294
	2.40223	0.0616696	-0.00230336			LH_Cont_Temp_1	2.10174
	2.28871	0.137859	0.00397749			LH_Cont_OFC_1	1.39046
	2.28871	0.0835204	-0.00155806			LH_Cont_PFCl_1	2.82306
	2.31933	0.0119405	-0.00255885			LH_Cont_PFCl_2	2.36191
	3.14531	-0.0209312	0.000525457			LH_Cont_PFCl_3	2.51114
	3.22163	0.0856182	-0.00359628			LH_Cont_PFCl_4	1.7396
	2.16336	-0.0119416	-0.00131884			LH_Cont_PFCl_5	1.31059
	2.35363	-0.0115636	-0.00332918			LH_Cont_pCun_1	3.09527
	2.84813	0.0658481	-0.000756033			LH_Cont_Cing_1	1.7182
	3.10799	-0.0317986	-0.00190087			LH_Cont_Cing_2	1.27852
	3.42829	0.0478587	0.00640829			LH_Default_Temp_1	1.80171
	3.08417	0.0742953	-0.00251376			LH_Default_Temp_2	2.14772
	2.28812	-0.0129814	0.00519082			LH_Default_Temp_3	0.411268
	2.29139	-0.0153803	0.00570406			LH_Default_Temp_4	1.98448
	2.17037	0.0663997	0.00178559			LH_Default_Temp_5	3.76853
	2.93422	0.0268231	-0.000893225			LH_Default_Par_1	3.24777
						LH_Default_Par_2	1.00813
						LH_Default_Par_3	2.0445
						LH_Default_Par_4	1.94799
						LH_Default_PFC_1	1.64311
						LH_Default_PFC_2	1.91072
						LH_Default_PFC_3	2.52744
						LH_Default_PFC_4	2.5376
						LH_Default_PFC_5	1.6316
						LH_Default_PFC_6	1.00301
						LH_Default_PFC_7	1.07149
						LH_Default_PFC_8	1.59963
						LH_Default_PFC_9	1.93854
						LH_Default_PFC_10	1.40384
						LH_Default_PFC_11	1.42614
						LH_Default_PFC_12	3.09524
						LH_Default_PFC_13	0.853635
						LH_Default_pCunPCC_1	1.88601
						LH_Default_pCunPCC_2	2.52919
						LH_Default_pCunPCC_3	1.71859
						LH_Default_pCunPCC_4	1.11025
						LH_Default_PHC_1	3.47322
						RH_Vis_1	2.19339
						RH_Vis_2	1.84299
						RH_Vis_3	1.75649
						RH_Vis_4	2.32383
						RH_Vis_5	2.46879
						RH_Vis_6	2.32099
						RH_Vis_7	2.1102
						RH_Vis_8	2.72007
						RH_Vis_9	2.34525
						RH_Vis_10	1.80396
						RH_Vis_11	2.41382
						RH_Vis_12	2.25929
						RH_Vis_13	1.40541
						RH_Vis_14	1.33053
						RH_Vis_15	2.31648
						RH_SomMot_1	3.12064
						RH_SomMot_2	1.23265
						RH_SomMot_3	1.74713
						RH_SomMot_4	1.71656
						RH_SomMot_5	2.33321
						RH_SomMot_6	2.27167
						RH_SomMot_7	2.01642
						RH_SomMot_8	1.58141
						RH_SomMot_9	2.91404
						RH_SomMot_10	2.68859
						RH_SomMot_11	2.00935
						RH_SomMot_12	3.06226
						RH_SomMot_13	2.51931
						RH_SomMot_14	3.25218
						RH_SomMot_15	3.24887
						RH_SomMot_16	1.91739
						RH_SomMot_17	2.53745
						RH_SomMot_18	2.72612
						RH_SomMot_19	3.38808
						RH_DorsAttn_Post_1	2.52322
						RH_DorsAttn_Post_2	1.36217
						RH_DorsAttn_Post_3	1.25034
						RH_DorsAttn_Post_4	1.5335
						RH_DorsAttn_Post_5	1.53632
						RH_DorsAttn_Post_6	1.68634
						RH_DorsAttn_Post_7	1.28382
						RH_DorsAttn_Post_8	2.48761
						RH_DorsAttn_Post_9	1.59738
						RH_DorsAttn_Post_10	2.58287
						RH_DorsAttn_FEF_1	2.98603
						RH_DorsAttn_FEF_2	0.617783
						RH_DorsAttn_PrCv_1	1.05507
						RH_SalVentAttn_TempOccPar_1	1.58087
						RH_SalVentAttn_TempOccPar_2	0.789169
						RH_SalVentAttn_TempOccPar_3	0.940535
						RH_SalVentAttn_PrC_1	1.3141
						RH_SalVentAttn_FrOperIns_1	1.82224
						RH_SalVentAttn_FrOperIns_2	1.86839
						RH_SalVentAttn_FrOperIns_3	1.44665
						RH_SalVentAttn_FrOperIns_4	1.67296
						RH_SalVentAttn_Med_1	1.16337
						RH_SalVentAttn_Med_2	3.55015
						RH_SalVentAttn_Med_3	1.13506
						RH_Limbic_OFC_1	1.81116
						RH_Limbic_OFC_2	1.26459
						RH_Limbic_OFC_3	1.45548
						RH_Limbic_TempPole_1	1.73837
						RH_Limbic_TempPole_2	2.22867
						RH_Limbic_TempPole_3	2.07207
						RH_Cont_Par_1	0.757634
						RH_Cont_Par_2	1.24289
						RH_Cont_Par_3	1.70122
						RH_Cont_Temp_1	2.43973
						RH_Cont_PFCv_1	2.05399
						RH_Cont_PFCl_1	1.3031
						RH_Cont_PFCl_2	0.747159
						RH_Cont_PFCl_3	0.592038
						RH_Cont_PFCl_4	1.86455
						RH_Cont_PFCl_5	1.30086
						RH_Cont_PFCl_6	1.52621
						RH_Cont_PFCl_7	0.978878
						RH_Cont_pCun_1	1.34814
						RH_Cont_Cing_1	0.9332
						RH_Cont_Cing_2	0.681856
						RH_Cont_PFCmp_1	1.48374
						RH_Cont_PFCmp_2	1.00183
						RH_Default_Par_1	1.42823
						RH_Default_Par_2	0.620534
						RH_Default_Par_3	0.587156
						RH_Default_Temp_1	2.82347
						RH_Default_Temp_2	3.50942
						RH_Default_Temp_3	1.85483
						RH_Default_Temp_4	1.44203
						RH_Default_Temp_5	1.20074
						RH_Default_PFCv_1	2.10646
						RH_Default_PFCdPFCm_1	0.50396
						RH_Default_PFCdPFCm_2	1.55431
						RH_Default_PFCdPFCm_3	1.24655
						RH_Default_PFCdPFCm_4	1.04466
						RH_Default_PFCdPFCm_5	1.1968
						RH_Default_PFCdPFCm_6	1.87074
						RH_Default_PFCdPFCm_7	1.64293
						RH_Default_pCunPCC_1	1.33111
						RH_Default_pCunPCC_2	1.88637
						RH_Default_pCunPCC_3	2.88933

## Sheet: Supplementary Fig. 5
Supplementary Fig. 5
	Region	T-statistics				T-statistics in the identified regions				Hierarchy	T-statistics
		M1	M2	M3		M1	M2	M3			M1	M2	M3
	LH_Vis_1	0.134164	1.19852	-0.490799		0	0	0		Idiotypic	-0.599456	-0.258465	0.297295
	LH_Vis_2	0.320737	1.0452	0.285127		0	0	0		Unimodal	0.322456	-0.119074	-0.0804121
	LH_Vis_3	0.805072	0.909295	-0.454658		0	0	0		Heteromodal	0.013637	-0.0636266	-0.00473141
	LH_Vis_4	0.877904	1.34476	0.500321		0	0	0		Paralimbic	0.206662	0.207339	-0.24457
	LH_Vis_5	0.267153	1.12877	-0.14293		0	0	0
	LH_Vis_6	0.72338	1.8373	-0.616051		0	0	0		Network	T-statistics
	LH_Vis_7	0.570627	1.52395	1.08882		0	0	0			M1	M2	M3
	LH_Vis_8	0.895727	1.04752	-0.770322		0	0	0		Visual	0.699396	0.239483	0.352771
	LH_Vis_9	0.0030352	1.1552	0.523756		0	0	0		Somatomotor	-0.744358	-0.333346	0.0935815
	LH_Vis_10	0.958483	1.6567	-0.626651		0	0	0		Dorsal attention	-0.339358	-0.195329	0.492674
	LH_Vis_11	1.0716	1.34698	-0.636752		0	0	0		Ventral attention	-0.285913	-0.398527	-0.387075
	LH_Vis_12	-1.72596	1.06378	0.221763		0	0	0		Limbic	1.04552	-0.00372867	0.442995
	LH_Vis_13	0.48786	1.87672	0.986069		0	0	0		Frontoparietal	0.0239478	0.0601695	-0.152795
	LH_Vis_14	0.862928	1.68961	0.309313		0	0	0		Default mode	0.0454909	0.0363193	-0.463653
	LH_SomMot_1	0.403477	-0.786537	-0.241006		0	0	0
	LH_SomMot_2	1.89763	-0.879724	-0.928083		0	0	0
	LH_SomMot_3	1.44734	-0.531182	0.0636259		0	0	0
	LH_SomMot_4	-0.355381	-2.00609	0.433927		0	0	0
	LH_SomMot_5	0.277654	-1.92639	0.642927		0	0	0
	LH_SomMot_6	0.0167285	-1.41271	0.0762489		0	0	0
	LH_SomMot_7	-0.399937	-0.749941	0.882192		0	0	0
	LH_SomMot_8	-1.19057	0.733137	-0.300349		0	0	0
	LH_SomMot_9	0.800411	-1.02929	0.904578		0	0	0
	LH_SomMot_10	0.514527	-0.999442	0.8311		0	0	0
	LH_SomMot_11	0.0410498	-1.47335	-0.770799		0	0	0
	LH_SomMot_12	-0.124105	-0.50512	2.2565		0	0	2.2565
	LH_SomMot_13	0.458706	-0.10933	1.60943		0	0	0
	LH_SomMot_14	-0.0354725	-0.115123	1.76744		0	0	0
	LH_SomMot_15	0.0594054	-0.148245	1.4227		0	0	0
	LH_SomMot_16	0.186813	0.572996	1.94143		0	0	0
	LH_DorsAttn_Post_1	1.59514	1.18587	0.495863		0	0	0
	LH_DorsAttn_Post_2	2.1487	0.247278	-1.10871		0	0	0
	LH_DorsAttn_Post_3	0.318823	2.5481	0.943729		0	0	0
	LH_DorsAttn_Post_4	0.799998	-1.62978	0.462769		0	0	0
	LH_DorsAttn_Post_5	0.468763	-1.6333	0.567058		0	0	0
	LH_DorsAttn_Post_6	-0.254549	-0.973803	0.831604		0	0	0
	LH_DorsAttn_Post_7	-0.193234	1.94313	0.376192		0	0	0
	LH_DorsAttn_Post_8	0.246077	0.186183	1.59926		0	0	0
	LH_DorsAttn_Post_9	-0.722006	1.0861	0.430195		0	0	0
	LH_DorsAttn_Post_10	-0.127185	0.498342	-0.268531		0	0	0
	LH_DorsAttn_FEF_1	-0.645182	-1.67915	1.8554		0	0	0
	LH_DorsAttn_FEF_2	-0.490401	-1.25628	0.961942		0	0	0
	LH_DorsAttn_PrCv_1	-1.92026	-0.558116	-0.0260522		0	0	0
	LH_SalVentAttn_ParOper_1	0.927413	-1.74729	-0.821814		0	0	0
	LH_SalVentAttn_ParOper_2	0.14593	-2.75666	0.720327		0	0	0
	LH_SalVentAttn_ParOper_3	0.623226	-2.4412	0.69361		0	0	0
	LH_SalVentAttn_FrOperIns_1	0.364187	-1.9026	-0.48735		0	0	0
	LH_SalVentAttn_FrOperIns_2	-1.36981	-0.0742658	-1.00872		0	0	0
	LH_SalVentAttn_FrOperIns_3	-0.258086	-0.653432	0.302677		0	0	0
	LH_SalVentAttn_FrOperIns_4	-0.766789	-0.889571	0.772058		0	0	0
	LH_SalVentAttn_PFCl_1	-0.446097	-1.1783	-0.743621		0	0	0
	LH_SalVentAttn_Med_1	-0.78682	-0.702504	0.0730709		0	0	0
	LH_SalVentAttn_Med_2	-0.471101	0.223505	-0.093469		0	0	0
	LH_SalVentAttn_Med_3	-0.689945	-0.348466	0.848331		0	0	0
	LH_Limbic_OFC_1	-1.0829	0.439181	-1.12247		0	0	0
	LH_Limbic_OFC_2	-0.85403	0.479257	-1.74478		0	0	0
	LH_Limbic_TempPole_1	0.930058	0.214578	1.9163		0	0	0
	LH_Limbic_TempPole_2	2.35029	0.422522	1.99555		0	0	0
	LH_Limbic_TempPole_3	1.45786	-0.648085	1.28826		0	0	0
	LH_Limbic_TempPole_4	0.0389405	-0.793942	0.0783723		0	0	0
	LH_Cont_Par_1	0.550006	-0.983293	1.31047		0	0	0
	LH_Cont_Par_2	-0.262109	0.128132	0.867445		0	0	0
	LH_Cont_Par_3	0.319371	-0.696357	0.76661		0	0	0
	LH_Cont_Temp_1	2.12008	0.762549	0.0786884		2.12008	0	0
	LH_Cont_OFC_1	-0.97442	0.353774	-1.66481		0	0	0
	LH_Cont_PFCl_1	-0.777321	-0.543681	-2.1883		0	0	0
	LH_Cont_PFCl_2	-0.555414	-0.84018	-2.04619		0	0	0
	LH_Cont_PFCl_3	-0.691726	-1.09045	-1.94136		0	0	0
	LH_Cont_PFCl_4	-0.972052	-0.655856	-0.909258		0	0	0
	LH_Cont_PFCl_5	0.177413	-1.20789	-1.00575		0	0	0
	LH_Cont_pCun_1	0.089881	2.67232	0.595832		0	0	0
	LH_Cont_Cing_1	-1.35477	1.76143	-0.32836		0	0	0
	LH_Cont_Cing_2	-1.39161	-0.0556478	-0.467344		0	0	0
	LH_Default_Temp_1	1.15634	-0.84341	1.12096		0	0	0
	LH_Default_Temp_2	2.25082	0.0322038	0.639074		2.25082	0	0
	LH_Default_Temp_3	0.684122	-0.741595	0.0516254		0	0	0
	LH_Default_Temp_4	1.21491	-1.00698	0.585893		0	0	0
	LH_Default_Temp_5	2.18523	-0.75791	-1.0573		2.18523	0	0
	LH_Default_Par_1	1.40682	0.110692	-0.622592		0	0	0
	LH_Default_Par_2	-0.0564685	1.006	-0.177545		0	0	0
	LH_Default_Par_3	0.850734	-1.17385	-0.409094		0	0	0
	LH_Default_Par_4	1.80427	0.458895	0.977088		0	0	0
	LH_Default_PFC_1	-1.24102	0.275297	-1.12597		0	0	0
	LH_Default_PFC_2	-0.915958	0.0811145	-1.43803		0	0	0
	LH_Default_PFC_3	-1.09741	0.395979	-1.89439		0	0	0
	LH_Default_PFC_4	-1.07151	0.588635	-1.88165		0	0	0
	LH_Default_PFC_5	-0.611205	-1.37249	-1.77443		0	0	0
	LH_Default_PFC_6	-0.441695	0.0808567	-1.62855		0	0	0
	LH_Default_PFC_7	-0.933397	-0.148108	-1.12981		0	0	0
	LH_Default_PFC_8	-1.02658	0.500515	-0.744863		0	0	0
	LH_Default_PFC_9	-1.24333	-0.911194	-2.69289		0	0	0
	LH_Default_PFC_10	-1.07839	0.0338044	-1.31577		0	0	0
	LH_Default_PFC_11	0.495432	-1.19542	-1.11022		0	0	0
	LH_Default_PFC_12	-0.118483	-2.74199	-1.12586		0	0	0
	LH_Default_PFC_13	-1.22087	-1.02744	-1.11227		0	0	0
	LH_Default_pCunPCC_1	-1.33999	1.30861	0.879993		0	0	0
	LH_Default_pCunPCC_2	-1.70864	1.47986	0.0992941		0	0	0
	LH_Default_pCunPCC_3	-2.16251	1.1317	0.511083		0	0	0
	LH_Default_pCunPCC_4	-0.467186	1.01851	0.597733		0	0	0
	LH_Default_PHC_1	0.8779	2.13451	1.59507		0	2.13451	0
	RH_Vis_1	1.88491	0.189053	0.551811		0	0	0
	RH_Vis_2	0.929845	-0.31396	0.21495		0	0	0
	RH_Vis_3	1.40951	-1.18175	0.276756		0	0	0
	RH_Vis_4	1.88461	-1.28296	1.0836		0	0	0
	RH_Vis_5	1.75319	-0.304309	-0.628862		1.75319	0	0
	RH_Vis_6	1.07625	-1.7359	0.329612		0	0	0
	RH_Vis_7	1.28695	-0.82363	2.33186		0	0	2.33186
	RH_Vis_8	0.847242	-2.09418	-0.536446		0	0	0
	RH_Vis_9	1.06095	-1.25097	0.127651		0	0	0
	RH_Vis_10	1.08059	-0.674967	-0.103879		0	0	0
	RH_Vis_11	1.52972	-0.907546	1.87416		0	0	0
	RH_Vis_12	0.593935	-1.71412	0.236786		0	0	0
	RH_Vis_13	0.225654	-0.789591	0.457546		0	0	0
	RH_Vis_14	-1.2283	-0.943223	0.784314		0	0	0
	RH_Vis_15	0.701732	0.00328056	2.01023		0	0	0
	RH_SomMot_1	2.5453	-0.380988	-0.0106909		2.5453	0	0
	RH_SomMot_2	0.921632	0.283584	0.167273		0	0	0
	RH_SomMot_3	-1.41356	0.228799	-1.21888		0	0	0
	RH_SomMot_4	1.05993	0.344637	-0.88268		0	0	0
	RH_SomMot_5	-1.08186	-1.58951	-1.03978		0	0	0
	RH_SomMot_6	-1.32596	-0.224925	-1.31923		0	0	0
	RH_SomMot_7	-2.27176	0.0134731	0.148865		0	0	0
	RH_SomMot_8	-2.06742	0.114119	-0.515103		0	0	0
	RH_SomMot_9	-3.05292	0.109003	0.274625		0	0	0
	RH_SomMot_10	-2.52991	0.431224	-0.422028		0	0	0
	RH_SomMot_11	-2.18035	0.620527	-1.13522		0	0	0
	RH_SomMot_12	-2.76222	0.141094	0.562133		0	0	0
	RH_SomMot_13	-1.18148	0.359053	-0.964772		0	0	0
	RH_SomMot_14	-2.91939	-0.842895	-0.09105		0	0	0
	RH_SomMot_15	-2.91623	-0.055216	1.47949		0	0	0
	RH_SomMot_16	-1.13683	-0.389733	-1.04619		0	0	0
	RH_SomMot_17	-2.84699	-0.0466121	-0.561815		0	0	0
	RH_SomMot_18	-2.7797	0.180105	-1.27653		0	0	0
	RH_SomMot_19	-2.16551	0.418602	-0.219667		0	0	0
	RH_DorsAttn_Post_1	1.89171	-0.630961	0.499251		1.89171	0	0
	RH_DorsAttn_Post_2	0.848432	-1.9446	1.44592		0	0	0
	RH_DorsAttn_Post_3	-1.46276	-0.391458	-0.347818		0	0	0
	RH_DorsAttn_Post_4	-0.629202	-0.293226	-0.0286619		0	0	0
	RH_DorsAttn_Post_5	-0.876039	0.97925	0.612471		0	0	0
	RH_DorsAttn_Post_6	-1.15276	0.137837	1.78833		0	0	0
	RH_DorsAttn_Post_7	-1.00902	-0.463532	1.49657		0	0	0
	RH_DorsAttn_Post_8	-1.65212	-0.349153	1.79684		0	0	0
	RH_DorsAttn_Post_9	-2.23148	-0.11974	0.198527		0	0	0
	RH_DorsAttn_Post_10	-1.78244	-0.227853	0.11374		0	0	0
	RH_DorsAttn_FEF_1	-1.92556	-0.753976	0.0610732		0	0	0
	RH_DorsAttn_FEF_2	-0.251505	-0.0433909	-1.09508		0	0	0
	RH_DorsAttn_PrCv_1	0.184756	-0.94233	-0.852372		0	0	0
	RH_SalVentAttn_TempOccPar_1	1.52531	0.913275	0.201685		0	0	0
	RH_SalVentAttn_TempOccPar_2	-0.255651	0.0956232	-0.313503		0	0	0
	RH_SalVentAttn_TempOccPar_3	-0.745973	0.0869908	-0.115374		0	0	0
	RH_SalVentAttn_PrC_1	-1.41606	0.0586481	-1.08445		0	0	0
	RH_SalVentAttn_FrOperIns_1	1.70626	0.225532	0.0427949		0	0	0
	RH_SalVentAttn_FrOperIns_2	1.90806	0.257737	-0.123659		0	0	0
	RH_SalVentAttn_FrOperIns_3	0.806975	0.358253	-1.46479		0	0	0
	RH_SalVentAttn_FrOperIns_4	-1.46726	0.596866	-2.21321		0	0	0
	RH_SalVentAttn_Med_1	-1.04953	0.655619	-0.291482		0	0	0
	RH_SalVentAttn_Med_2	-2.761	0.392146	-0.533968		0	0	0
	RH_SalVentAttn_Med_3	-0.226036	-0.0328226	-1.84906		0	0	0
	RH_Limbic_OFC_1	1.41096	-0.215097	0.124618		0	0	0
	RH_Limbic_OFC_2	0.998318	0.163025	-0.279091		0	0	0
	RH_Limbic_OFC_3	0.9611	-0.682727	-0.215583		0	0	0
	RH_Limbic_TempPole_1	1.76508	0.0771914	0.851885		0	0	0
	RH_Limbic_TempPole_2	2.30271	0.274436	0.0760173		2.30271	0	0
	RH_Limbic_TempPole_3	-0.0426864	0.610294	0.786922		0	0	0
	RH_Cont_Par_1	-0.626195	0.278885	0.054811		0	0	0
	RH_Cont_Par_2	-1.07738	-0.632029	-0.17971		0	0	0
	RH_Cont_Par_3	-0.0113937	0.782545	1.87766		0	0	0
	RH_Cont_Temp_1	2.80102	-0.407105	0.546905		2.80102	0	0
	RH_Cont_PFCv_1	1.4224	0.744937	-0.25204		0	0	0
	RH_Cont_PFCl_1	1.08907	0.118315	-0.0956226		0	0	0
	RH_Cont_PFCl_2	0.738712	-0.257365	-0.314569		0	0	0
	RH_Cont_PFCl_3	0.450851	0.475692	0.0444561		0	0	0
	RH_Cont_PFCl_4	-0.402099	0.386326	-1.77003		0	0	0
	RH_Cont_PFCl_5	0.669405	0.356682	-0.238718		0	0	0
	RH_Cont_PFCl_6	0.0483881	0.652526	-1.73061		0	0	0
	RH_Cont_PFCl_7	-0.715979	0.154757	-1.55355		0	0	0
	RH_Cont_pCun_1	0.445043	0.803509	1.05242		0	0	0
	RH_Cont_Cing_1	-0.87536	0.346786	0.721773		0	0	0
	RH_Cont_Cing_2	0.770201	-0.302444	0.910573		0	0	0
	RH_Cont_PFCmp_1	0.431534	-1.14827	0.35135		0	0	0
	RH_Cont_PFCmp_2	-0.181718	0.501857	0.0243959		0	0	0
	RH_Default_Par_1	-0.475936	-0.435426	-0.623138		0	0	0
	RH_Default_Par_2	0.194169	-0.530084	0.103934		0	0	0
	RH_Default_Par_3	-0.698713	-0.598363	0.120633		0	0	0
	RH_Default_Temp_1	3.01207	0.441392	1.15824		3.01207	0	0
	RH_Default_Temp_2	3.12925	0.364454	-0.148994		3.12925	0	0
	RH_Default_Temp_3	2.89288	0.0206008	0.562279		2.89288	0	0
	RH_Default_Temp_4	1.61159	-0.737642	-0.236557		0	0	0
	RH_Default_Temp_5	1.29971	1.04552	-0.778974		0	0	0
	RH_Default_PFCv_1	1.10573	0.53495	-0.284082		0	0	0
	RH_Default_PFCdPFCm_1	0.439313	-0.187327	0.500901		0	0	0
	RH_Default_PFCdPFCm_2	0.0984433	1.60639	-0.301219		0	0	0
	RH_Default_PFCdPFCm_3	-0.469788	-0.84129	0.540429		0	0	0
	RH_Default_PFCdPFCm_4	0.040091	-0.381539	0.613732		0	0	0
	RH_Default_PFCdPFCm_5	0.891611	-0.278887	-0.526627		0	0	0
	RH_Default_PFCdPFCm_6	0.664792	0.400822	-1.43259		0	0	0
	RH_Default_PFCdPFCm_7	-0.279414	1.88971	-0.891521		0	0	0
	RH_Default_pCunPCC_1	-0.114232	0.366044	1.36936		0	0	0
	RH_Default_pCunPCC_2	-1.59901	1.00407	0.749543		0	0	0
	RH_Default_pCunPCC_3	-2.66894	0.523709	0.689292		0	0	0

## Sheet: Supplementary Fig. 6
Supplementary Fig. 6a
	T-statistics	LH_Vis_1	LH_Vis_2	LH_Vis_3	LH_Vis_4	LH_Vis_5	LH_Vis_6	LH_Vis_7	LH_Vis_8	LH_Vis_9	LH_Vis_10	LH_Vis_11	LH_Vis_12	LH_Vis_13	LH_Vis_14	LH_SomMot_1	LH_SomMot_2	LH_SomMot_3	LH_SomMot_4	LH_SomMot_5	LH_SomMot_6	LH_SomMot_7	LH_SomMot_8	LH_SomMot_9	LH_SomMot_10	LH_SomMot_11	LH_SomMot_12	LH_SomMot_13	LH_SomMot_14	LH_SomMot_15	LH_SomMot_16	LH_DorsAttn_Post_1	LH_DorsAttn_Post_2	LH_DorsAttn_Post_3	LH_DorsAttn_Post_4	LH_DorsAttn_Post_5	LH_DorsAttn_Post_6	LH_DorsAttn_Post_7	LH_DorsAttn_Post_8	LH_DorsAttn_Post_9	LH_DorsAttn_Post_10	LH_DorsAttn_FEF_1	LH_DorsAttn_FEF_2	LH_DorsAttn_PrCv_1	LH_SalVentAttn_ParOper_1	LH_SalVentAttn_ParOper_2	LH_SalVentAttn_ParOper_3	LH_SalVentAttn_FrOperIns_1	LH_SalVentAttn_FrOperIns_2
	LH_Vis_1	0	0	0	0	0	1.15807	1.15807	0	0	0	0	0	1.93395	0	0	0	0	0	0	0	0	0	0	0	0	0	0	0	0	0	0	0	0	0	0	0	0	0	0	0	0	0	0	0	0	0	0	0
	LH_Vis_2	-1.42698	0	0	0	0	0	0	0	0	0	0	0	2.00814	0	0	0	0	0	0	0	0	0	0	0	0	0	0	0	0	0	0	0	0	0	0	0	0	0	0	0	0	0	0	0	0	0	0	0
	LH_Vis_3	1.75893	-1.07807	0	0	0	0	0	0	0	0	0	0	0	0	0	0	0	0	0	0	0	0	0	0	0	0	0	0	0	0	0	1.16711	0	0	0	0	0	0	0	0	0	0	0	0	0	0	0	0
	LH_Vis_4	0	0	0.759716	0	0	0	0	0	0	0	0	0	0	0	0	0	1.19462	0	0	0	0	0	1.98284	0	0	0	0	0	0	0	0	0	0	0	0	0	0	0	0	0	0	0	0	0	0	0	0	0
	LH_Vis_5	0	0	-0.320262	-1.26908	0	0	0	0	0	0	0	0	0	0	0	1.18538	0	0	0	0	0	0	0	0	0	0	0	0	0	0	0	0	0	0	0	0	0	0	0	0	0	0	0	0	0	0	0	0
	LH_Vis_6	1.15807	0.0754127	0.691476	-1.19885	-0.349616	0	0	0	0	0	0	0	0	0	0	0	0	0	1.15807	0	0	1.27997	0	0	0	0	0	0	0	0	0	0	0	0	0	0	0	0	0	0	0	0	0	0	0	0	0	0
	LH_Vis_7	1.15807	-1.04332	-0.414704	0	-1.00312	-0.259974	0	0	0	0	0	0	0	0	0	0	0	0	0	0	0	0	-1.88754	0	0	0	0	0	0	0	0	1.16711	0	0	0	0	0	0	0	0	0	0	0	0	0	0	0	0
	LH_Vis_8	0.420409	-0.872882	-1.41325	-0.807058	-0.961671	1.01002	-1.71587	0	0	-2.56786	0	0	0	0	0	0	0	0	0	0	0	0	-2.07199	0	0	0	0	0	0	0	0	0	0	0	0	0	0	0	0	0	0	0	0	0	0	0	0	0
	LH_Vis_9	0	0	-0.103957	-1.13192	0.961783	0.302209	0.932625	-0.0855543	0	0	0	0	0	0	0	0	0	0	0	1.19462	0	0	0	0	0	0	0	0	0	0	0	0	0	0	0	0	0	0	0	0	0	0	0	0	0	0	0	0
	LH_Vis_10	0	0	0.888639	-0.883674	0.167385	-1.45774	0.504204	-2.56786	-1.18894	0	0	0	0	0	0	0	0	0	0	0	0	0	0	0	0	0	0	0	0	0	0	0	0	0	0	2.23491	0	0	0	0	0	0	0	0	0	0	0	0
	LH_Vis_11	-0.118444	-0.153687	-0.750662	0.363158	0.137604	-1.34645	-1.77975	-1.20239	-0.426127	0.423739	0	0	0	0	0	0	0	0	0	0	0	0	0	0	0	0	0	0	0	0	0	0	0	0	0	0	1.31496	0	0	0	0	0	0	0	0	0	0	0
	LH_Vis_12	1.00495	1.1597	-0.839157	1.28718	0.198153	1.14936	-0.897606	-1.87373	0.0127864	-1.63958	-0.0474111	0	0	0	0	0	0	0	0	0	0	0	0	0	0	0	0	0	0	0	0	0	0	2.05982	0	0	0	0	0	0	0	0	0	0	0	0	0	0
	LH_Vis_13	1.93395	2.00814	-1.20793	0.525195	0.589335	-1.19519	0	0	0	0	0.766238	0.075931	0	0	0	0	0	0	0	0	0	0	0	0	0	0	0	0	1.60627	0	0	0	0	0	0	0	1.36689	0	0	0	0	0	0	0	0	0	0	0
	LH_Vis_14	0	0.880514	0	0	0	0	0.880514	0	0.880514	0	0	0	0	0	0	0	0	0	0	0	0	0	0	0	0	0	0	0	0	0	0	0	0	0	0	0	0	0	0	0	1.18538	0	0	0	0	0	0	0
	LH_SomMot_1	-1.09577	0	0	0	0	0	0	0	-1.09577	0	0	0	0	1.39737	0	0	0	0	0	0	0	0	0	0	0	0	0	0	0	0	0	0	0	0	0	0	0	-1.86122	0	0	0	0	0	0	0	0	-2.00845	0
	LH_SomMot_2	0	0	0	0	1.18538	0	0	0	0	-0.87402	0	0	0	0	0	0	0	0	0	0	0	0	0	0	0	0	0	0	0	0	0	0	0	0	0	0	0	0	0	0	0	0	0	0	0	0	0	0
	LH_SomMot_3	0	0	0	1.19462	0	0	0	0	-1.19399	-0.732054	0	0	0	-1.17266	1.41246	0.386132	0	0	1.5686	0	0	0	0	0	0	0	0	0	0	1.19462	0	0	0	0	0	0	0	0	0	0	0	0	0	0	0	0	0	0
	LH_SomMot_4	0	0	0	0	1.00495	0	0	-0.992745	-0.634647	0.359407	0	0	0	0	-1.1296	-1.07155	-0.628808	0	0	0	0	-2.04329	0	0	0	0	0	0	0	0	0	0	0	0	0	0	0	0	0	0	0	0	0	0	0	0	0	0
	LH_SomMot_5	0.695611	-0.911929	-0.389875	0	0	1.15807	0.597609	0.883378	0.486605	0.231243	0	0	0	-0.865166	-1.38626	0	1.5686	-1.06059	0	0	0	0	0	0	0	0	0	1.15807	0	0	0	0	0	0	0	1.55391	0	0	0	0	0	0	0	0	0	0	0	0
	LH_SomMot_6	0	0	0	0	0	0	0	0	1.19462	0.880604	0	0	0	-1.84474	0.802223	1.58389	-0.225279	-1.31061	0.58596	0	0	0	0	0	0	0	0	0	1.45362	1.19462	0	0	0	0	0	0	0	0	0	0	0	0	1.18538	0	0	0	0	0
	LH_SomMot_7	0.819378	-0.911929	0.84445	0	0	0.329955	-0.853029	0.606285	-0.656456	0.525639	0	0	0	-1.00262	-0.774581	-0.32132	1.18835	-0.475999	0.843666	-0.649247	0	0	-1.80077	0	0	0	0	0	0	0	0	0	0	0	0	0	0	1.80132	0	1.73399	0	0	0	0	0	0	0	0
	LH_SomMot_8	-1.40903	0	-0.857479	1.15331	0.957246	1.27997	-1.4393	0.420522	-0.427308	0.583112	0	0	0	0	0	0	0	-2.04329	-0.139987	-1.35855	-0.141455	0	-2.42455	0	0	0	0	0	0	1.57612	0	0	0	0	0	0	0	0	0	1.18538	0	0	0	0	0	0	0	0
	LH_SomMot_9	-0.834585	0	-0.857479	1.98284	1.21469	-0.482968	-1.88754	-2.07199	-1.49961	-0.0771881	0	0	0	0.949426	-0.984479	0.0942924	-0.489687	-1.145	-0.479664	-0.265913	-1.80077	-2.42455	0	0	0	0	0	0	0	2.50418	0	0	0	0	0	0	0	0	0	1.52387	0	0	0	0	0	0	0	0
	LH_SomMot_10	0	0	0	0	0	0	0	0	0	0.988895	-0.890019	0.501113	0	-0.205298	1.52652	-0.753305	1.22874	-1.25679	0.880514	0.738723	0.358281	1.06623	-0.454322	0	0	0	0	0	0	0	0	0	0	0	0	0	0	0	0	0	0	0	0	0	0	1.76478	0	2.02877
	LH_SomMot_11	0	0	0	0	0	0	0	0	0	0	1.27615	0.681951	-1.38005	-0.6716	0.924356	0.406551	0.872258	0.254065	0.619789	0.356053	1.21136	0.099757	1.12601	-0.152907	0	0	0	0	0	0	0	0	0	0	0	0	0	0	0	0	0	0	0	0	0	0	0	0
	LH_SomMot_12	0	0	0	0	0	0	0	0	0	0	0.570556	-1.22553	0	1.06772	-1.66587	1.17119	-0.0897272	-1.19145	0	1.24056	-1.63308	0	-1.38461	0.421941	-0.955754	0	0	0	0	0	0	0	0	0	0	0	0	0	0	0	0	0	0	0	0	1.9294	0	0
	LH_SomMot_13	-0.213435	-0.068192	0.168881	1.28718	1.14434	0	0	0	-0.992745	0	0.606983	-0.385928	0.696008	0	0	0	0	0	0	0	0	0	0	0	0	-1.11717	0	0	0	0	0	0	0	1.96532	0	0	1.45779	0	0	0	0	0	0	0	0	0	0	0
	LH_SomMot_14	0	0.275349	0.121492	0.48345	-1.48822	-0.481865	-0.134631	0.254802	-1.1597	-0.30213	0.510644	0.865166	-0.653701	0	0	0	0	0	1.15807	0.703973	0	1.26472	0.394417	0	0	0	0	0	0	0	0	0	0	0	0	0	0	0	0	0	0	0	0	0	0	0	0	0
	LH_SomMot_15	-0.337862	-0.577128	0.553278	-1.69317	-0.747128	0.296148	-0.850706	0.636596	1.07519	0.925164	-1.38407	-1.5622	1.60627	0	0	0	-0.976257	0	0.0354107	1.45362	-0.959118	-0.577759	-0.20651	0	0	0	-1.42791	-1.61613	0	0	0	0	0	0	0	0	0	0	0	0	0	0	0	0	0	0	0	0
	LH_SomMot_16	0	0	0.570401	0.301979	-1.61596	-1.3999	0.415201	0.589711	0.888051	1.15361	1.14976	1.28718	-0.0911043	0	0	0	1.19462	0.888051	0	1.19462	0.707402	1.57612	2.50418	0	0	0	1.28718	-1.2045	-0.588083	0	0	0	0	-1.87539	0	0	0	0	0	0	0	0	0	0	0	0	0	0
	LH_DorsAttn_Post_1	0	1.26509	0	0	-0.779688	0	0	0	0	0	0	0.939626	0.947342	0	0	0	0	0	0	0	0	0	0	0	0	0	1.46656	0	0	0	0	0	2.1341	0	0	0	0	0	0	0	0	0	0	0	0	0	0	0
	LH_DorsAttn_Post_2	1.49904	0.387414	1.16711	-0.50712	0.939626	0	1.16711	0	0	0	-0.45207	-0.177897	0.652137	0	0	0	0	0	0	0	0	0	0	0	0	-0.0930399	-0.279989	0.461093	-0.108131	0	0.252289	0	0	-1.91986	0	0	0	0	0	0	0	0	0	0	0	0	0	0
	LH_DorsAttn_Post_3	0.308811	0.796192	0	-0.503367	0.0544187	1.58843	-0.798242	-1.07937	0	0	0.129714	0.648023	0.539655	0	0	0	0	0	0	0	0	0	0	0	0	1.00495	-1.32617	-0.865166	0.815671	-0.747558	2.1341	0.753687	0	0	0	0	0	0	0	0	0	0	0	0	0	0	0	0
	LH_DorsAttn_Post_4	0.889731	-0.0875167	-0.244553	1.10883	0.830278	-1.35189	0	0.880514	0	-0.984479	1.50763	2.05982	-1.36809	0	0	0	0	0	0	0	0	0	0	1.09514	-0.386726	0	1.96532	1.11239	0.724109	-1.87539	0.729123	-1.91986	-0.15002	0	0	0	0	0	0	0	0	0	0	0	0	0	0	0
	LH_DorsAttn_Post_5	0	0	0.490435	0	0.998046	-0.559958	-0.463839	-0.395341	-0.476951	0.644798	1.5585	-1.61277	0	-0.0261897	0	0	0	0	1.06998	0	0.973137	0.857479	0	0	0	0	-0.825533	-1.18383	-2.05428	-0.0712266	0	0	0	-1.18383	0	0	0	0	0	0	0	0	0	0	0	0	0	0
	LH_DorsAttn_Post_6	0	0	0.0798566	0	-0.190067	-1.06881	0	0.783513	0.704831	2.23491	0	0	0	0	0	0	0	-0.984479	1.55391	0	0	0.736313	-0.607258	0	0	0	-1.31029	0	-0.133506	0	-0.984479	0.888051	0	0	0.991552	0	0	0	0	0	0	0	0	0	0	0	0	0
	LH_DorsAttn_Post_7	0	0	0.939626	0.798242	0	0	0	0	0	0.811138	1.31496	0.815671	1.36689	0	0	0	0	0	0	0	0	0	0	0	1.00495	0	1.45779	0	0	0	0	0	1.22458	-1.01782	0.939626	1.65617	0	0	0	0	0	0	0	0	0	0	0	0
	LH_DorsAttn_Post_8	0	0	0	0	-0.872882	0.872882	0	0	0.79721	0.740263	0	0	0	-1.06059	-1.86122	0.0270519	-1.00335	-1.5555	0	0.677092	1.80132	0	-0.609868	0.991301	-1.45299	-1.03566	0	0	0	0.219231	0	0	0	0	0	0	0	0	1.90197	0	0	0	0	0	0	0	0	2.94489
	LH_DorsAttn_Post_9	-0.181738	1.00495	0.587349	0	0	0	1.41245	0.665915	0.914607	0	0	0	0	0.114044	0.794469	-1.44123	-0.262659	-0.629938	-0.158197	-0.934885	0.668603	0.0347717	-0.192339	0.979596	-0.175544	1.4792	0	0	-0.886265	0	0	0	0	0	1.44731	-0.865166	0	1.90197	0	2.76061	0	0	1.18538	0	0	0	0	0
	LH_DorsAttn_Post_10	-1.09577	-1.09577	0	0	0	0	-0.947348	-0.865166	-1.4572	-0.957246	0	0	0	0.644446	1.04505	0	0	0	0	0.965102	1.73399	1.18538	1.52387	0.902581	-0.242199	0.0713532	0	0	0	0	0	0	0	0	-0.413747	0	0	0.142078	2.76061	0	0	0	0	0	0	0	0	0
	LH_DorsAttn_FEF_1	0	0	0	0	0	0	0	0	0	0	0	0	0	1.18538	-1.32355	1.36941	0	0	0	0	0	0	0	0	0	0	0	0	0	0	0	0	0	0	0	0	0	0	0	1.08369	0	0	0	0	0	0	0	0
	LH_DorsAttn_FEF_2	0	0	0	0	0	0	0	0	0	0	0	0	0	0.51761	1.09539	0	0	0.988895	-1.04332	0	0	0	0	0	0	1.38521	0.06384	0	0	0	0	1.23364	0	0	0.911929	0	0	-1.65504	0.755107	-0.0621089	0.0775572	0	0	0	0	2.38153	0	0
	LH_DorsAttn_PrCv_1	0	0	0	0	0	0	0	0	0	0	0	0	0	1.14838	0.892859	0	0	0.783513	0	1.18538	-0.872882	0	0	0.90321	-0.856836	-1.52128	-1.61874	0	0	0	0	0.718755	-0.872882	0	0	0	0	0	1.18538	0.0932676	0.663551	0.545189	0	0	0	0	0	0
	LH_SalVentAttn_ParOper_1	0	0	0	0	0	0	0	0	0	0	0	0	0	0.18415	1.21483	0.851352	-1.4178	-1.75864	0	-1.63024	-0.173075	0	0	0.779688	0.476857	-0.319599	-0.807206	0	0	0	0	-0.0630252	-0.441949	0	0	0	0	-0.211473	-0.0881157	1.76176	-0.608163	0.384447	0.685344	0	0	0	0	0
	LH_SalVentAttn_ParOper_2	0	0	0	0	0	0	0	0	0	0	0	-1.59271	0	0.767268	0.00111303	-0.849821	0.471513	-1.30689	0	1.64039	0.172775	0	-0.0563916	0.567673	-1.38808	-0.435318	0.146181	0	0	0	0	-0.674577	0.0993026	0	0	0	0	1.08502	0.603295	0.991407	0.815671	0.382495	-1.55325	-0.253529	0	0	0	0
	LH_SalVentAttn_ParOper_3	0	0	0	0	0	0	0	0	0	0	0	0	0	1.39857	-0.509498	0	-0.36213	1.09331	0	0	-1.28718	0	-1.21873	1.76478	0.957779	1.9294	-1.44584	0	0	0	0	-0.925368	0.259117	0	0	0	0	0	-0.834585	-0.218693	1.19323	2.38153	0.376767	0.341026	-0.211298	0	0	0
	LH_SalVentAttn_FrOperIns_1	0	0	0	0	0	0	0	0	0	0	0	-0.872882	0	-0.245995	-2.00845	0	1.09909	0	-0.107618	-1.23745	-0.1488	0	-0.20304	1.13173	0.700517	-0.402831	-0.560451	0	0	0	0	-1.3284	0.7624	0	0	0	0	0	0.79393	0.963637	1.05417	-0.499725	0.509835	-0.127783	0.875897	0.530488	0	0
	LH_SalVentAttn_FrOperIns_2	0	0	0	0	0	0	0	0	0	0	-0.0688634	0.529797	0	-0.561013	0.469689	1.11914	-0.118485	-0.49072	-0.865166	-0.43528	0.745944	0	-0.834788	2.02877	0.13738	-0.633026	-0.671543	0	0	0	0	-0.443222	-1.78454	-1.00082	0	0	0	2.94489	0.528575	0.953447	0	-1.1597	-0.564163	1.11282	-0.98933	-0.115844	0.460949	0
	LH_SalVentAttn_FrOperIns_3	0.617497	-0.865166	-1.11978	0	0	0	0.173655	0	0.0408056	0	0	0	0	0	0	0	-0.110158	-0.917438	-0.103552	-0.419131	-0.157527	-0.518188	1.80267	-0.83341	-0.645052	-1.23745	0	0	0.90321	0	0	0	0	0	0.90532	-0.804947	0	-0.789691	-0.673669	1.18538	0	0	0	0	1.64564	0	0.885409	0
	LH_SalVentAttn_FrOperIns_4	0	0	0	0	0	0	0.880514	0	1.93598	0.402874	0	0	0	0	0	-0.911929	0	-0.84219	1.15807	-0.851352	-0.74941	-0.131615	0.107773	0	0	-0.911929	0	0	0	0	0	0	0	0	-0.106958	-0.251972	0.315838	0	-0.865166	0	0	0.815671	0.815671	-0.932924	0.721209	0.427932	0	0
	LH_SalVentAttn_PFCl_1	0	0	0	0	0	0	0	0	0	0	0	0	0	0	0	0	0	0	0	0	0.798242	0.988895	1.00495	-1.05638	-0.0469014	0.383642	1.15807	0	0	0	0	0	0	0	0	0.219726	0.208451	0	0	0	0	1.05417	1.18538	-1.07807	1.05417	0	1.281	-0.0148837
	LH_SalVentAttn_Med_1	0	0	0	0	0	0	0	0	0	0	0	0	0	0	0	0	-1.1296	-0.64637	0	0.798242	0.798242	1.43298	-1.74418	-1.70637	-1.27817	1.29031	0	0	0	0	0	0.984479	0	0	0	0	-1.45122	0	0.798242	-1.45742	0	1.39588	0.0197164	1.34813	0.688114	1.0598	0.633758	0.223503
	LH_SalVentAttn_Med_2	0	0	0	0	0	0	0	0	0	0	0.838038	0.711791	-0.836142	-1.1597	0	0	0	0	0	0	0.988895	-0.880514	0	-1.03401	-0.527588	-0.0721801	-2.64027	0	0	0	0	-1.42201	-1.4352	-1.47503	0	0	-1.91316	0	-0.84219	0	1.15807	0.226526	0.567683	0	0.2815	0.474959	-0.185595	0.784747
	LH_SalVentAttn_Med_3	-0.567377	-0.0102725	0.965102	0	0	0	-1.04332	-1.04332	0	0	0.496112	0	2.03355	0	-1.09577	0	0	-0.976257	0.965102	-0.976257	-0.73115	-0.94291	-0.276755	0	0	0	-2.02287	0.134634	0.290771	0.225498	0.125158	-0.42302	-0.911017	-0.382678	0	0	0	0	-1.22712	-1.09577	0	0	0	0	0	0	0	0
	LH_Limbic_OFC_1	-1.45224	-0.249374	0	0.880514	0	0	0	0	0	0	0	-0.84219	2.05983	0	0	0	0	0	0	0	0	0	0	0	0	0	-1.0385	0	0	0	2.38931	0.600759	1.29535	-0.872882	0	0	0	0	0	0	1.05417	2.04497	0.250982	0.853846	1.42561	-1.95523	1.01967	1.02936
	LH_Limbic_OFC_2	-0.806525	-0.553267	-0.182502	0	0	0	1.16711	0	0.58203	0	-0.283008	1.10218	0.671857	0	0	0	0	0	0	0	0	0	0	0	0	0	1.11207	0	0.880514	0	-0.00477428	0.233588	-0.54991	-1.0091	-0.959939	1.16192	-1.01782	0	0	0	0	0.509385	-0.0389557	-0.464446	-1.82807	-1.04713	1.16711	0
	LH_Limbic_TempPole_1	-0.310077	0.889071	1.07134	0	0	0	0.90321	0	0	0	-0.334739	0	0.825474	0	0	0	0	0	0	0	-1.09577	0.758429	-0.499999	0	0	0	-0.589738	0.233683	1.00977	-0.219966	0.160141	-0.680455	0.369696	0.930061	0.90321	0	0	0	0	0	0	0	0	0	0	0	0	0
	LH_Limbic_TempPole_2	-0.286834	-1.26855	1.73893	0	0	0	0.548762	-0.872882	0	0	0	0	-0.201425	0	0	0	0	0	0	0	0	0	0.880514	0	0	0	-0.329931	-0.395967	-0.407881	0	-0.574918	-0.896668	-2.3126	-1.06059	-0.952187	-1.09577	0	0	0	0	0	0	0	0	0	0	0	0
	LH_Limbic_TempPole_3	0.0186716	-2.61625	-1.18383	0	0	0	-1.04332	-1.04332	0	0	-1.06059	0	0.723631	0	0	0	0	0	0	0	-0.834585	0.880514	-0.761658	0	0	0	-0.00202672	-0.584943	-0.689863	0.541365	-0.20252	-1.08706	-0.905523	0.0321875	-0.420045	0	0	0	0	0	0	0	0	0	0	0	0	0
	LH_Limbic_TempPole_4	0.767775	0.472639	0.390973	0	-0.798242	0.152591	0	0.724628	0	0	-1.06059	0	1.94219	0	0	0	0	0	0	0	-0.834585	0	-0.834585	0	0	0	0	-0.509329	0.939952	1.18941	-1.01439	-0.916538	0.312385	0.174713	0.957246	0	0	0	0	0	0	0	0	0	0	0	0	0
	LH_Cont_Par_1	-0.00297908	-0.1856	0.1113	-1.69447	-0.804331	1.31142	-0.716734	-1.32	0	0.815671	-0.420153	0	1.17551	0	0	0	0	0	0	0	0	0	0	0	0	0	-0.911929	-0.0488622	0.697538	-0.587271	0	-1.45661	-1.38329	-0.147589	-1.27035	0.965102	0	0	0	0	0	0	0	0	0	0	0	0
	LH_Cont_Par_2	-0.752752	0.583051	0.287182	0	0	-0.923691	1.03477	-0.686252	0.0774923	0	-1.17897	-1.06347	0	0	0	0	0	0	0.90321	0	-0.548624	0	-1.06059	0	0	0	-1.35656	0.84219	0.309942	-0.916403	0	1.16711	1.16711	1.12816	-0.215077	0	0	0	-0.857479	0	0	0	0	0	0	0	0	0
	LH_Cont_Par_3	-0.0977554	-0.203708	1.07424	0.532051	0.395386	-0.769801	0.988895	0	0	-1.34428	0	0	0.806275	0	0	0	0	0	1.15807	0	0	0	-0.911929	0	0	0	0	0.192441	0.223517	0.0804793	0	-1.23745	-0.645946	-1.23745	0	0	0	0	0	0	0	0	0	0	0	0	0	0
	LH_Cont_Temp_1	-0.631669	0.305293	-0.0899546	1.50443	0.565024	2.8459	0.056909	1.16085	0	-1.1597	0.611023	-1.28606	1.76453	1.05417	0	0	0	0	-0.66911	0	-1.13192	0.988895	0.988895	0	0	0	0.0311706	-1.13928	-1.24935	1.00074	0	1.20339	-0.757841	1.22264	-0.632779	0	0	0	-0.849821	0	0	0	0	0	0	0	0	0
	LH_Cont_OFC_1	0	-0.084969	0	0	0	0	0	0	0	0	0	0	0	0	0	0	0	0	0	0	0	0	0	0	0	0	-0.306976	0	0	0	1.55286	1.31646	0	0	0	0.285767	1.12746	0	0	0	0	0	0	-1.02936	0	0	0	0
	LH_Cont_PFCl_1	0	0	0	0	0	0	0	0	0	0	0	0	0	0	0	0	0	0	0	0	0	0	0	0	0	0	1.15224	0	0	0	1.11755	0	0	0	0	0.712076	-1.46368	0	0	0	0	1.05417	1.18538	0	0	0	0	0
	LH_Cont_PFCl_2	0	0	0	0	-1.5686	0	0	0	0	0	0	0	0.965102	0	0	0	0	0	0	0	0	0	0	0	0	0	-1.35594	0	0	0	0.00257009	0.945072	-0.384122	0	0	0	0	0	0	0	0	0	0.949426	1.54529	0	0.473963	0	0
	LH_Cont_PFCl_3	-1.12567	-0.911929	0	0.880514	0	0	-0.872882	0	-1.1597	0	0	-0.834585	0	0	0	0	0	0	0	0	0	0	0	0	0	0	-1.15804	0	0	0	1.16385	-0.210226	-0.530036	-1.04332	0	-0.241488	0.0608048	0	0	0	1.49965	1.36882	0.73068	1.82756	0	0.475148	0	0
	LH_Cont_PFCl_4	-0.0565728	1.1866	0	-0.585244	1.00495	0	0	0	0	0	1.1296	-0.361486	-0.554382	0	0	0	0	0	0	0	0	0	0	0	0.984479	0	1.39871	1.18538	0	0	1.43505	1.30528	-0.149924	-0.240548	0	0	-0.880514	0	0	0	0	1.05417	0	-0.41462	-0.316154	0.589759	0.0126873	-1.2062
	LH_Cont_PFCl_5	0	0	0	0	0.939626	0	0	0	0.906064	-1.11889	1.578	0	0	0	0	0	0	0	0	0	0	0	0	0	0	0	0.626004	0	0	0	-0.620516	0.466154	0.242847	1.10712	0	-0.12062	-1.19334	0	0	0	0	0.430956	2.24371	0.888051	0	1.50715	0	0
	LH_Cont_pCun_1	0	0	0	0	0	0	0	0	-0.992745	0	-0.890154	-0.228188	0	0	0	0	0	0	0	0	0	0	0	0	0	0	-1.52471	0	0	0	0.93649	0.437462	-1.24318	0	-0.51499	-1.65196	-0.522704	0	0	0	1.05417	0.669264	0.111187	-0.344121	0.990898	0.0958895	-1.04417	0
	LH_Cont_Cing_1	0	0	1.14825	0	0.0798566	0.804158	0	0	-0.129067	-1.11889	1.89985	0.949222	-1.1296	0	0	0	0	0	0	0	0	0	0	0	0	0	0.888287	0	0.538874	0	1.08693	0.407297	-0.218256	1.19298	1.13065	-1.39509	0.904923	0	0	0	0	0	0.90321	-1.07807	0	0.597491	0	0
	LH_Cont_Cing_2	0	0	0	0	0	0	0	0	0	0	-1.25466	-1.81663	-0.959939	0	0	0	0	0	0	0	0	0	0	0	0	-0.888051	-1.45813	0	0	0	-0.297323	-0.7856	-0.0261983	0	0	-1.32976	1.15807	0	0	0	0	0	1.15807	1.10979	0.337228	0.631186	0.152074	-1.50978
	LH_Default_Temp_1	0	0	0	0	0	0	0	0	0	0	0.441634	2.38639	0	0	0	0	0	0	0	0	0	0	0	0	-0.84219	1.00495	1.46413	0	0	0	0	-0.976257	1.35001	0	0.90321	-0.148739	0.506415	0	0	0	0	0	0	-0.880514	1.19178	0.724552	0.343568	0.679232
	LH_Default_Temp_2	-0.475453	1.10387	-0.849821	0.988895	-0.673845	-1.53735	0	0.375398	0	-0.984479	0.339203	1.13385	1.38678	0	0	0	0	0	0	0	0	0	0	0.385398	-1.48661	-0.879155	0.615957	0.949219	-2.49508	-0.375014	0.832157	-0.186236	-1.08652	0.978905	0	0	0.880514	0	0	1.00495	0	0	0	-0.872882	-0.156692	1.53169	-1.26576	-2.91787
	LH_Default_Temp_3	-0.219518	-0.281122	-0.543813	0.759716	-0.669248	-0.623203	-0.872882	1.19462	-0.872882	0	0.63878	-2.23154	-1.19482	0	0	0	0	0	0	0	0	0	0	0.872882	-0.686	-0.625136	-0.0645067	0.474953	-0.20856	-0.865166	0.82724	0.00764202	-0.0207413	0.737253	-1.70844	0	1.11598	0	0	1.00495	0	0	0	1.15807	0.781192	0.609378	-0.181784	-2.15105
	LH_Default_Temp_4	1.00495	0	-0.911929	0	0	0	-0.911929	0	0.792712	1.05417	-0.916042	-1.73916	-1.03346	0	0	0	0	0	0	0	0	0	0	0.716198	1.14928	0.192569	-0.817572	0	0	0	0	-0.0980402	-0.330602	-0.994861	0.718451	0	-0.379335	0	0	1.00495	0	0	0	0	0.609713	0.374461	0.619007	0.39374
	LH_Default_Temp_5	0.90321	0	-1.58727	0	1.11709	0.161234	-0.60324	-0.448763	1.74437	0.793959	1.24255	0	0.806937	0	0	0	0	0	0.962587	0	0	0	0	0	0	0	-1.65491	0	-0.707593	-0.618115	-0.984479	-0.971545	0.28307	-1.11448	-0.853365	-0.353281	-1.31105	0	0.857479	0	0	0	0	0	0	0	0	0
	LH_Default_Par_1	0	1.00495	1.24661	0.851352	0.721209	0.45895	-0.50888	1.16987	-0.504261	-1.01232	0.724628	0.00443155	0.851352	0	0	0	0	0	0.965102	0	1.18538	-1.62074	0	0	0	0	-1.51248	0.0798566	-1.48048	0	0	0	-0.138982	-0.306588	-0.221261	-0.161975	-0.145165	0	0	0	0	0	0	0	0	0	0	0
	LH_Default_Par_2	0	0	0	0	0	1.27035	-0.00734211	-0.34714	-0.710647	0.270014	-0.193994	0.0559404	0	0	0	0	0	0	0	0	0	0.0853191	0	0	0	0	0.21845	0	0	0	0	0.128872	0	0	1.66893	0.553613	1.61013	0	0	0	0	0	0	0	0	0	0	0
	LH_Default_Par_3	0	0	1.12577	0	0	-0.686664	0.625584	-0.373288	-0.574871	-0.924134	0.724628	0.413657	0	0.880514	0	0	0	0.984479	1.12456	0	-1.6286	-0.621817	-2.20436	0	0	0	-0.976257	0	-2.19243	0	0	0	0	0	-1.99016	1.59436	2.43745	0	1.19462	0	0	0	0	0	0	0	0	0
	LH_Default_Par_4	0	0	0	0	0	0	0	0	0	0	0	0	0	1.57406	0.0581678	0	0.0415166	-0.627601	0	0.0713658	0.0575518	0	0.602512	0	0	-1.43596	0	0	0	0	0	0	0	0	0	0	0	0.274187	0.223101	0.631786	0	-0.526994	-1.22864	0.681158	-1.06987	-1.54105	-0.798781	-0.674137
	LH_Default_PFC_1	-0.992745	0	-0.857479	0	0	0	0	0	0	0	0	0	0	-0.476225	-0.517631	0	-0.1022	0.192028	-0.548769	0.692382	0.783036	1.16711	-1.18811	-0.617469	-1.66781	-1.47186	0	0	-0.857479	0	0	0	0	0	0.957246	0	0	0.503781	-0.830351	0.879113	0	0.108146	-1.49414	-1.62796	-1.15106	-0.981217	-1.04287	-0.221966
	LH_Default_PFC_2	0	0	0	0	0	0	0	0	0	0	0	0	0	2.75611	-0.569076	1.86124	-1.10559	0.598488	0.671858	1.53476	0.368911	0	0.235222	1.15807	1.321	-1.17818	0	0	0	0	0	0	0	0	0	0	0	1.32806	-0.408707	-0.186941	0.32793	-0.395277	-0.753542	-1.33633	1.31638	0	1.85735	-1.03246
	LH_Default_PFC_3	-0.992745	0	-1.06059	0	0	0	0	0	0	0	0	0	0	0.00598569	0.211193	0	-0.605095	1.65593	0.949426	0.69558	-0.131781	0	-0.976257	0.513389	1.85212	-1.46862	0	0	-1.37618	0	0	0	0	0	-1.06059	0	0	-1.13733	0.743181	0.26973	0.872882	-0.471373	0	0.491472	-1.38858	-0.834585	1.64558	-0.601725
	LH_Default_PFC_4	1.15807	-0.976257	0	0	0	0	-0.865166	-0.865166	0	0	0	0	0	-0.705325	2.24291	1.19462	0	0	0	0	0	0	0	0	-1.06059	-0.147503	0	0	0.54461	0	0	0	0	0	-0.84219	0	0	0.270583	1.66246	-0.848327	1.76202	0.280595	-0.399237	2.00513	0.313239	-2.10636	-1.36987	-1.00897
	LH_Default_PFC_5	0	0	0	0	0	0	0	0	0	0	0	0	0	-0.391227	0.38634	0	0	0	0	0	0.38646	0	0	0	-0.911929	0	0	0	0	0	0	0	0	0	-0.84219	0	0	1.15807	0.766093	-0.278562	0.441231	0.68161	0.84219	0	0	0	0	0
	LH_Default_PFC_6	0	0	0	0	0	0	0	0	0	-0.959939	0	0	0	2.84063	0.828999	1.19462	1.19462	0	-0.949426	-1.13192	0	0	0	0	0	-1.11113	0	0	0	0	0	0	0	0	-0.84219	0	0	0.010923	0.888051	0.415055	0.971103	0.168117	-1.06676	0.950481	1.98824	-1.41428	0.709861	-0.804115
	LH_Default_PFC_7	0	0	0	0	0	0	0	0	0	0	0	0	0	1.55913	0.580378	0	-0.0421798	-0.197179	0	1.23089	1.14559	0.815671	0.471452	0	0	-1.06059	0	0	0	0	0	0	0	0	0	0	0	0.554611	-0.00602913	-0.399917	-0.976257	-1.71278	-0.84219	-0.965343	0.64737	-1.17286	-1.1597	-1.61089
	LH_Default_PFC_8	0	0	0	0	0	0	0	0	0	0	0	0	0	-1.06007	-0.323429	0	0.939421	0.163665	0	1.15807	0	0	0	0	0.0759941	0.435222	-0.265317	0	0	0	0	0.56367	0.486605	0	0	0	0	1.51593	-0.0338113	1.2592	-0.37078	0.662804	-0.698363	-0.0245775	0.586257	0.9865	1.01064	-1.0337
	LH_Default_PFC_9	0	0	0	0	0	0	0	0	0	0	0	0	0	0	0	0	0	-1.18904	0	0.798242	0.806937	0.988895	0	0	1.01525	0.574126	0	0	0	0	0	0	0	0	0	0	0	0	0.798242	0	1.17153	0.387005	0.251073	1.15304	2.07679	0.396524	0	0
	LH_Default_PFC_10	0	0	0	0	0	0	0	0	0	0	0	0	0	0	0	0	0	0	0	0	0.939226	0	1.17427	0	0	1.14361	-0.949426	0	0	0	0	0	0	0	0	0	0	0	0	0	0	0	0.984479	1.23259	0.763938	0.572902	1.19462	0
	LH_Default_PFC_11	0	0	0	0	0	0	0	0	0	0	0	0	0	-1.45834	0	0	0	0	0	0	0	1.00495	0	0	1.03175	0	-2.21859	0	0	0	0	-0.593859	1.05417	0	0	0	0	0	0	1.18538	0.724095	0.200428	0.327479	0.447307	0.629592	1.61007	0.785191	0
	LH_Default_PFC_12	0	0	0	0	0	0	0	0	0	0	0	1.39337	0	-1.22778	0.038397	0	0	-1.07937	0	0	-0.988895	-0.880514	0	0	1.42025	2.16995	-2.06753	0	0	0	0	-1.21374	0.140222	0	0	0	0	0	0	-1.20099	0.198008	-0.0793196	1.13957	-0.00836142	-1.31065	-0.138724	-0.0715881	-0.738166
	LH_Default_PFC_13	0	0	0	0	0	0	0	0	0	0	0.249816	0.219397	0	0.630962	0.399679	0	0.392479	-1.57136	-0.865166	-1.46652	0.740167	0	-1.1939	1.78723	1.10066	1.09991	-1.17978	0	0	0	0	-0.0601607	0.569767	0.62524	0	0	0	1.00495	-0.715788	-2.377	0	0.91833	0.615891	-1.25403	-1.40335	-0.647318	2.40787	0.881036
	LH_Default_pCunPCC_1	0	0	0	0	0	0	0	0	0	0	0.949426	0.215708	-0.872882	0.23976	0.0934136	0	0.699436	-0.127297	-0.976257	-1.16012	1.07343	0	0.806937	0.972137	1.62292	1.98433	-1.16946	0	0	0	0	-0.976257	-1.32914	-1.56635	0	0	0	1.00495	-0.0611295	1.25467	1.18538	0.0856097	-0.381874	2.32205	0.561173	1.36407	0.270358	0.510674
	LH_Default_pCunPCC_2	0	0	0	0	0	0	0.888051	0	1.21674	0	0	0	0	0.815671	-0.872882	1.10067	0.739585	0.291742	-0.168838	-0.754778	0.342856	1.28683	0	1.78656	0.314331	0.466381	0	0	0	0	0	0	0	0	1.06278	0.359681	0	1.37717	-1.11538	0.957246	0	0.864206	0.10925	-1.07807	1.21351	-0.506391	0.885409	1.5686
	LH_Default_pCunPCC_3	0	0	0	0	0	0	1.50012	0	0.293021	0	0	0	0	0	0	0	0.724628	-0.886496	-0.882733	-1.0464	-1.72732	1.29618	-0.293933	0.0864525	0.156872	0.721209	0	0	0	0	0	0	0	0	1.18313	-0.159698	0	1.34881	-1.41082	0.794362	0	-0.872882	0.0252189	0	1.95717	1.23817	0.885409	1.64446
	LH_Default_pCunPCC_4	0	0	0	0	0	0	1.10959	1.13031	0.370761	1.96641	0	0	0	0	0	0	0	-1.66881	-0.873584	0.486972	1.11425	-0.172623	0.828315	-1.68074	0.0794181	0	0	0	-0.718437	0	0	0	0	0	0.45525	0.0208298	0	0	1.50428	1.18538	0	0.792414	1.18538	-1.04332	0	1.18538	0	0
	LH_Default_PHC_1	-0.951877	-0.0314175	-0.537123	0	0.814699	0	0.41422	0	0	0	0	0	0.630017	0	0	0	0	0	-0.872882	0	0	0	0	0	0	0	-1.25466	0	0.0363764	0	0	0	0	0	0.965102	0.957246	0.721209	0	-0.451624	0	0	0	0	0	0	0	0	0
	RH_Vis_1	-0.642198	-0.00103088	-0.0547846	0	0	-1.57638	0.736663	0	0	0	1.15807	1.15807	0	1.05417	0	0	0	0	1.41027	0	0.988895	0	0	0	0	0	0.541205	0	0.474	0	0.901335	-0.210775	0	0	-0.0730797	0	0	0	0	1.05417	0	0	0	0	0	0	0	0
	RH_Vis_2	0.23878	-1.04648	-0.905843	0	0	0	-0.814719	0.872882	0	0	0.0209921	-0.0800705	1.18538	0.00718946	0	0	0	0	1.34549	1.05417	0.957246	0.957246	0	0	0	0	-0.102722	0	-1.07807	0	0.333439	1.46583	0.609803	-0.105796	-0.984479	0	0	0	1.34686	0	0	0	0	0	0	0	0	0
	RH_Vis_3	0.726021	0	0.966657	0	0	0	0	0	0	0	0	0	0.885409	0	0	0	0	0	0	0	0	0	0	0	0	0	0	0	-1.22528	0	1.06472	0	0	0	0	0	0	0	0	0	0	0	0	0	0	0	0	0
	RH_Vis_4	0.425014	0	0	0	0	0	0	0	0	0	0	0	0	1.05417	0	0	0	0	0	0	0	0	0	0	0	0	1.19462	0	0	0	0.660637	0	0	0	0	0	0	0	0	0	0	0	0	0	0	0	0	0
	RH_Vis_5	-2.05302	0	-0.857479	0	0	0	-0.0629127	0	0	0	0	0	0	0	0	0	0	0	0	0	0	0	0	0	0	0	0	0	0	0	0	0	0	0	1.88468	1.47818	0.480077	0	0	0	0	0	0	0	0	0	0	0
	RH_Vis_6	-0.0882174	0	0	0	0	0	0	0	0	0	0	0	0	1.05417	0	0	0	0	0.888051	0	0	0	0	0	0	0	0	0	0	0	-0.563004	1.02936	0.911929	0	-0.857479	0	0	0	0	0	0	0	0	0	0	0	0	0
	RH_Vis_7	0.732622	1.14683	0.217479	0	1.15807	1.15807	-0.0505318	0.135753	0.988895	0	1.08963	-0.992869	-0.872882	0	0	0	0	0	0	0	0	0	0	0	0	0	-0.58287	-1.15445	1.0385	0	-1.49683	0.703872	-0.270984	-0.286785	-0.857479	0	0	0	0	0	0	0	0	0	0	0	0	0
	RH_Vis_8	-0.0266033	0	-1.47231	0	0	0	1.29518	0	0	0	-1.1597	-1.01782	0	-1.01782	0	0	0	0	1.19462	0	0	0	0	0	0	0	0.329768	0	0	0	1.23651	0.957246	0	0	0	0	0	0	0	0	0	0	0	0	0	0	0	0
	RH_Vis_9	-1.31948	-0.320143	-0.552653	0	0.814699	0.916901	-1.31934	0	0	0	0	0	0.132216	1.05417	-1.09577	0	0	0	0.888051	0	0	0	0	0	0	0	0.814699	0	0.819611	-0.287	-1.04332	-0.443923	0	0.0663465	0.483961	0	0	0	0	0	0	0	0	0	0	0	0	0
	RH_Vis_10	-0.466742	0.804926	1.58411	0	0.957246	0.815671	1.14833	-1.34628	0	0	1.58525	-0.244713	0	0	0	0	0	0	0.880514	0	0	0	0	0	0	0	-0.586802	0	-0.76307	0	-0.976257	1.02936	-0.911929	0	1.06525	0	0	0	0	0	0	0	0	0	0	0	0	0
	RH_Vis_11	0	0	0.106392	0	-0.461274	-0.0972284	-2.33246	-0.857479	-0.880514	0	0	0	0	0	0	0	0	0	1.27262	0	0	0	0	0	0	0	-1.21826	-1.18383	-1.15285	-0.359353	-1.21826	1.02936	0	0	-1.70473	0	0	0	0	0	0	0	0	0	0	0	0	0
	RH_Vis_12	-0.240667	0	0.252264	0	0	1.20544	2.35969	1.35047	-1.1976	0.957246	0	-0.84219	0	0.161359	0	0	0	0	0.0916869	0	0	0	0	0	0	0	0	0	-0.830426	0	1.05529	1.5868	0	0	-1.26663	0	0	0	0.81535	0	0	0	0	0	0	0	0	0
	RH_Vis_13	-0.737194	-0.461633	0.931302	0	0	-1.22067	0.560633	-2.13699	0.022996	-0.84219	0.162925	0.0102235	1.11427	1.05417	0	0	0	0	-0.76829	0	0	0	0	0	0	0	-0.686499	0.957246	-0.179232	0	1.00495	-1.0206	0	0	0.0474976	0	0	0	0.888051	0	0	0	0	0	0	0	0	0
	RH_Vis_14	1.03899	-1.58618	1.53043	0	0	-1.04332	1.16711	0	0	-0.0892185	0	0	0	0	0	0	0	0	0	0	0	1.15807	0	0	0	0	-1.01782	0	0.965102	-1.06059	0	1.68362	1.15807	0	0.744405	-0.814546	-0.976257	0	0	0	0	0	0	0	0	0	0	0
	RH_Vis_15	0	0	0	0	0	0	0.888051	0	0	0	0	0	0	0.485581	0.620856	0	-0.871266	-1.11889	-0.289939	0	-1.27943	0	0.949426	0	0.00730571	-0.241196	0	0	0	0	0	0	0	0	0	0	0	0.885409	-1.31359	-2.13043	0	1.09647	1.18538	0	0	1.18538	1.00495	-0.976257
	RH_SomMot_1	0	0	0	0	0	0	0	0	0	0	0	0	0	1.49799	-0.144252	0	-0.572052	-1.40521	-0.588149	0.988895	1.14387	0	0	1.28898	0.739009	0	0	0	0	0	0	0	0	0	0.988895	0	0	0	0.755273	-1.10556	1.17556	2.27664	1.17762	0	0	-0.849821	0	0.0199991
	RH_SomMot_2	0	0	0	0	0	0	0	0	0	0	0	0	0	0.0341153	-0.180286	0	0	0	0	0	0	0	0	0	0	0	0	0	0	0	0	0	0	0	1.18538	0	0	0	0	0	0	1.20742	0.631044	0	0	0	0	0
	RH_SomMot_3	0	0	0	0	0	0	0	0	0	0	0	0	0	1.36536	-0.991062	0	0.988895	0.988895	-0.0792594	0.988895	1.41093	0	0.949426	2.23363	1.45878	0	0	0	0	0	0	0	0	0	0	0	0	0	-1.2007	-0.581477	0.389883	-1.44433	0	0	0	-0.849821	0	0
	RH_SomMot_4	-0.992745	0	0	0	0	0	0	0	0	0	0	0	0	-0.120343	0.389811	0	0	0	0	0	0	0	0	0	0	0	0	0	0	0	0	0	0	0	0	0	0	0	0	-0.984479	0.629106	1.32359	0.289649	-1.11139	0	-1.73733	0	0
	RH_SomMot_5	0	0	0	0	0	0	1.33705	0	0	0	0	0	0	-0.473422	0.711935	0.759716	0	0	0	0	0.865166	0	0	0	0	0	0	0	0	0	0	0	0	0	1.276	0	0	0	0.31266	0	0	0	-1.18538	0	0	0	0	0
	RH_SomMot_6	0	0	0	0	0	0	0	0	0	0	0	0	0	1.46713	-1.16534	0	0	0	-1.18538	0	1.03709	0	0	0	-0.84219	0	0	0	0	0	0	0	0	0	0	0	0	0	0	-0.857479	0.469557	-0.58541	-1.51219	-1.06059	0	-1.06059	0	0
	RH_SomMot_7	0	0	0	0	0	0	1.38963	0	0	0	0	0	0	-0.911929	0.995082	0	0	0	-1.06059	0	0	0	0	0	0	0	0	0	0	0	0	0	0	0	1.29867	0	0	0	0	0	0	1.25029	0	-1.06059	0	-1.06059	0	0
	RH_SomMot_8	0	0	0	0	0	0	0.888051	0	0	0	0	0	0	-0.855649	-0.442722	-1.0211	0.67842	-0.419931	-0.682596	1.13754	0	0	0	0	-1.17427	0.0900507	0	0	0	0	0	0	0	0	0.676938	0	0	1.44108	-0.126615	0	0	0	0	0	1.1274	0	0	0
	RH_SomMot_9	0	0	1.16711	0	0	0	0	0	0	0	0	0	0	0.689252	0.460244	0	0	0	-0.308937	0.813403	0.404178	0	0.949426	0.933784	0.00292484	-1.21873	0	0	0	0	0	0	0	0	0	0	0	0	-0.522203	-0.708905	0	0.880514	0	0	-0.601411	-0.849821	-0.849821	0.124586
	RH_SomMot_10	-1.52577	0	0.872882	0	0	0	0.46235	-1.13192	-1.13192	0	0	0	0	0.445524	-0.485209	0	0.815671	0	1.85832	0	1.46208	0	0	0	-1.17427	0	0	0	0	0	0	0	0	0	-0.200507	0	0	0	1.12305	-1.00495	-0.41086	1.29225	0	0	-1.08291	0	-1.13192	0
	RH_SomMot_11	-1.09577	0	-1.38796	0	0	0	-0.25227	0	0	0	0	0	0	0.193604	0.0250318	-1.17266	-0.459352	-0.492062	-1.64595	-1.02758	0.534768	-0.959939	-1.05417	0	0.260486	1.17895	0	0	0	0	0	0	0	0	-0.286465	0	0	-0.962296	-0.244759	0	0	0	0	0	1.17744	-0.976257	-0.976257	0
	RH_SomMot_12	-0.469975	0	-1.63099	0	0	0	-0.252642	0	-1.13192	0	0	0	0	-0.0127425	0.342803	0	0	0	0.065759	-1.17266	-0.0489794	-1.24705	0	0	-1.15537	0	0	0	-0.857479	0	0	0	0	0	-0.416968	0	0	0	1.24009	0.957246	0	0	-0.976257	0	0	-0.976257	-0.976257	-0.865166
	RH_SomMot_13	-1.13192	0	-0.589274	0	0	0	0.321203	-1.13192	-1.13192	0	0	0	0	1.09494	1.2117	0	2.37578	0.749294	0.987356	-0.860108	2.11108	-0.516815	1.2429	-0.24477	-0.937342	0.268193	0	0	-0.857479	0	0	0	0	0	1.97983	0	0	0.582073	-0.485996	0.268753	0	-0.0736412	-1.13192	0.189359	1.36108	-0.785655	-0.827243	0.0364661
	RH_SomMot_14	0	0.880514	0	0	0	0	0	0	0	0	0	0	-1.04332	0	0	0	0	0	0	0	0	0	0	0	0	0	-1.07937	0	0	0	-0.561716	0.241267	0	-1.04332	0	0.622321	-1.93582	0	0	0	0	0	0	0	0	0	0	0
	RH_SomMot_15	0.90321	1.18538	0	0	0	0	0	0	0	0	0	0.939626	-0.25505	0	0	0	0	0	0	0	0	0	0	0	0	0	-0.99037	0	0	0	-1.63214	1.78455	0.273079	-0.182884	0	1.35112	0.153276	0	0	0	0	-1.01782	-0.79348	0	0	0	0	0
	RH_SomMot_16	-0.235092	-1.49693	-0.857479	0	0	-0.857479	-0.509374	0	0	0	0	-0.857479	1.00495	0	0	0	0	0	0	0	-0.849821	0	0	0	0	0	1.00495	0	0	0	0	-0.087192	0.581838	-1.28007	0.924795	0.957246	0	0	0	0	0	0	0	0	0	0	0	0
	RH_SomMot_17	-0.866116	0.971882	0.888051	0	0	-0.857479	-0.849821	0	0	0	1.23566	0	0.467465	0	0	0	0	0	0	0	-1.09524	-1.3684	0	0	0	0	-0.876183	1.19136	-0.857479	0	0	0.599914	0.411289	1.33256	0.694686	0	0	0	-0.865166	0	0	0	0	0	0	0	0	0
	RH_SomMot_18	-1.2177	0	0	0	0	0	0	0	0	0	0	0	0	0	0	0	0	0	0	0	0	0	0	0	0	0	0	0	0	0	0	1.18538	0	0	0	0	0	0	0	0	0	0	0	0	0	0	0	0
	RH_SomMot_19	0.617524	0.399803	-1.18904	0	0	0	0	0	0	0	0	0	0	0	0	0	0	0	0	0	0	0	0	0	0	0	0	0	0	0	0	-1.1597	-1.1597	0	0	0	0	0	0	0	0	0	0	0	0	0	0	0
	RH_DorsAttn_Post_1	-0.45038	-1.57178	-0.772196	0	0	0	-0.857479	0	0	0	0	0	1.00495	0	0	0	0	0	0	0	0	1.49574	1.57533	0	0	0	-1.16711	-0.872882	0.631697	-0.872882	1.78773	1.8285	-0.709315	-0.857479	-0.857479	0	0	-1.09577	-0.857479	0	0	0	0	0	0	0	0	0
	RH_DorsAttn_Post_2	-1.09577	0	1.16711	0	0	0	-1.26123	0	-1.09577	0	0	0	0	0.802587	1.53386	0	0.779369	0	-1.12247	0	0.00355025	0	0	0.957246	-1.18715	0.416765	0	0	-0.90321	0	0	0	0	0	-1.70352	0	0	0.780992	0.940736	-0.708864	0	0	-1.26596	1.16711	-1.15807	-1.34606	1.64201	-0.674959
	RH_DorsAttn_Post_3	0	0	0	0	0	0	0	0	0	0	0	0	0	-0.872212	0.880514	0	0	0	-1.04332	0	0	0	0	0	0	0	0	0	0	0	0	0	0	0	0	0	0	0	0	-1.60786	1.05187	-0.126319	-0.204025	-0.244869	1.13981	-0.478416	1.00495	-0.670212
	RH_DorsAttn_Post_4	0	0	0	0	0	0	0	0	0	0	0	0	0	1.57701	-0.976257	0.90321	0	0	0	0	0	0	0	0	0	0	0	0	0	0	0	0	0	0	0	0	0	0	1.18538	0.511616	-0.475172	-0.835699	1.53037	0.0707497	0	0.759716	0	0
	RH_DorsAttn_Post_5	0	0	0	0	0	0	0	0	0	0	0	0	0	-0.225038	-0.1157	0	0	0	-1.04332	0	0	0	0	0	0	0	0	0	0	0	-1.31588	1.51024	0	0	0	0	0	0	0	-0.349465	-1.64757	1.10033	-0.398073	-0.822701	-0.989173	0.734414	0.277787	0.880514
	RH_DorsAttn_Post_6	0.988895	0	0	0	0	0	-0.911929	0	0	0	0	0	0	-0.0384609	0.553551	0	0	0	0	0	-0.964079	0	0	-0.857479	-0.857479	0	0	0	0	0	0	0	0	0	-0.911929	0	0	0	0.734453	-0.0373267	-0.659566	0.8832	-1.61097	-1.03434	0	-0.976257	0	-1.28269
	RH_DorsAttn_Post_7	0	0	0	0	0	0	-0.911929	0	0	0	0	0	0	0.140352	0.654868	0	0	0	0	0	0	0	0	-0.296541	-1.06059	1.53981	0	0	0	0	0	0	0	0	-1.20398	0	0	-1.06059	1.6553	0.532871	-0.857479	0.790301	-0.984532	0.988895	0.829124	0.933848	1.1595	-0.951657
	RH_DorsAttn_Post_8	0	0	0	0	0	0	-0.911929	0	0	0	0	0	0	-0.444923	0	0	0	0	0.32631	0	-0.865166	1.16711	0	0	0	0	0	0	0	0	0	0	0	0	-0.911929	0	0	0	-1.30433	0.517606	0	0	1.18538	0	0	0	0	0
	RH_DorsAttn_Post_9	0	0	0	0	0	0	0	0	0	0	0	0	0	-0.690569	0.701642	0	0	0	0	0	-1.04332	0	0	0	1.43973	0	0	0	-1.06059	0	0	0	0	0	0.911929	0	0	0	1.00495	-0.501118	-0.196382	-0.000771988	-0.529792	-0.783854	0	0	0	-1.16706
	RH_DorsAttn_Post_10	0	0	0	0	0	0	0	0	0	0	0	0	0	0	0	0	0	0	0	0	-0.806937	0.992745	0	0	0	0	0	0	0	0	0	0	0	0	0	0	0	0	0	-0.865166	0.3557	0.746594	1.66007	-0.156774	0	0.170651	0	0
	RH_DorsAttn_FEF_1	0.959939	0.90321	1.16987	0	0	-0.959939	0.184232	0.279474	-0.657983	-1.40123	0	0	0.981079	0	0	0	0	0	0	0	0	0	0	0	0	0	-1.01782	0	1.31416	0	0	-1.1597	-1.1597	0	0.90321	-1.09577	0	0	0	0	0	0	0	0	0	0	0	0
	RH_DorsAttn_FEF_2	-0.92407	0	0.268534	0.396682	0.123692	0.727411	0.964096	0.660642	0.572698	-0.117578	0	0	1.25469	0	0	0	0	0	0	0.880514	-0.41143	0	-0.0549767	0	0	0	0.976257	-1.381	-0.183959	-0.366969	0.0151702	-0.700495	0.523869	0	1.973	-1.09577	0	0	0	0	0	0	0	0	0	0	0	0
	RH_DorsAttn_PrCv_1	0	-0.872882	-1.20812	0.70769	0.718203	-2.42594	-1.03467	0.0704403	-0.625813	-1.6572	0.46723	1.5301	-0.188122	0	0	0	0	-0.872882	0	0	0	0	0	0	0	0	0	-1.11889	-1.47806	-1.17047	0.995652	-0.352527	1.42241	-0.639824	-0.90321	-0.0944816	0	0	0	0	0	0	0	0	0	0	0	0
	RH_SalVentAttn_TempOccPar_1	0	0	0	-1.17976	-0.587232	0.888051	0	0	0	0	1.41563	-0.869454	1.65841	0	0	0	0	0	0	0	0	0	0	-1.01782	-0.938255	0	0	-1.36233	0	0.844358	0	0	-1.09577	0.192342	0	0	0.532879	0	0	0	0	0	0	0	-0.849821	0	0	-1.66281
	RH_SalVentAttn_TempOccPar_2	0	0	0	-1.90044	0.196079	-0.722428	0	0.981079	-1.1597	-2.30229	1.2244	0	0.965979	0	0	0	0	0	0	0	0	0	0	0	0	0	0	0.95307	0	0.468154	0	-1.22528	0	0	0	0	0	0	0	0	0	0	0	0	0	0	0	0
	RH_SalVentAttn_TempOccPar_3	0	0	0.193604	-2.77762	-1.57855	-0.497072	0	0	0	-0.984479	0.582989	-0.829352	0.398985	0	0	0	0	0	0	0	0	0	0	0	0	0	0	-0.264414	0.346479	0.356565	0	0.179308	-0.662426	-1.37124	0	0	0.103853	0	0	0	0	0	0	0	0	0	0	0
	RH_SalVentAttn_PrC_1	0	0.833014	1.95349	-0.458919	0.273935	0.242279	0	-0.0777554	0	0	-0.0455515	0.507672	1.5176	0	0	0	0	0	0	0	0	0	0	0.426088	-1.04332	0	-0.100687	0.965102	-0.181082	-0.427967	0	-0.989297	-0.987937	-0.681107	0	0	0	0	0	0	0	0	0	0	0	0	0	0
	RH_SalVentAttn_FrOperIns_1	0	0	-1.17266	-2.09621	0.254674	0.502202	-0.872882	0	-0.551893	0.290914	-0.772748	-1.05766	1.29796	0	0	0	0	0	0	0	0	0.90321	0	-0.509372	0	0	-0.428342	0	0.811138	0	-1.72851	-0.513839	0.0483414	0.0805683	1.48802	-0.35093	-1.3194	0	0	0	0	0	0	0	0	0	0	0
	RH_SalVentAttn_FrOperIns_2	0	0.4495	0	-0.207711	0.266122	0.848127	1.16422	-0.978831	0.880514	-0.535974	-0.398125	0	0.0921116	0	0	-0.165326	1.19462	-0.454897	0	0	0	0	1.18538	0	0	0	0	-1.2727	-0.160043	-1.49641	0	0	0	-0.992745	0	0	0	0	0	0	0	0	0	0	0	0	0	0
	RH_SalVentAttn_FrOperIns_3	-0.992745	0.710456	1.06504	0.0542989	-0.366033	-0.384499	-0.976257	0.0454796	0	-0.995642	0.270009	0	-0.885001	0	0	-0.633883	-1.13192	0	0	0	0	0	1.18538	0	0	0	0	0.893938	0.286743	-1.41802	0	0	0	-1.3553	-0.0841528	0	0	0	0	0	0	0	0	0	0	0	0	0
	RH_SalVentAttn_FrOperIns_4	1.15807	1.15807	1.01497	0.795336	-1.19505	-0.105967	1.82034	-0.835422	0.887206	0.750774	0.0893635	0.84829	-0.475292	-0.959939	0	0.90321	0.141362	0.795484	0	2.08887	0.13845	1.33946	-0.503679	0	0	0	0	1.35079	-1.0561	-0.302637	0	-0.872882	0	-1.06019	1.14345	0.695002	0	-0.984479	0	0	0	0	0	0	0	0	0	0
	RH_SalVentAttn_Med_1	0	0	0	0.734592	0.227103	-1.05186	0	1.18538	-0.109136	-0.257762	-0.60929	0.360391	1.06623	0	0	0	0	0	0	0	0	0	0	0.363199	0	0	-0.277119	0	-0.861031	-1.09269	0	0	0	-0.93948	0.879685	0	0	0	0	0	0	0	0	0	0	0	0	0.872882
	RH_SalVentAttn_Med_2	0	-0.857479	1.32257	0.734522	0.566919	-0.00440294	1.50266	-1.10797	-0.734177	0.678839	1.06871	0.155731	0	0	0	0.807198	1.4027	1.05822	0	0	0.872882	0.889697	-0.311528	0.988895	0	0	0	0	-0.585989	0.417278	0	0	0	0	0	-0.423752	0	0	0	0	0	0	0	0	0	0	0	0
	RH_SalVentAttn_Med_3	0	0	-0.872882	-0.828213	0	-1.31094	-1.48621	0.728417	-1.33662	-1.31817	-1.39291	0.67292	0.480158	0	0	0	0	0	0	0	0	0	0	0.313294	-1.01842	0	-1.73816	0	0.483258	0	0	0	-1.1939	0.670207	1.17338	0.740167	0	0	0	0	0	0	0	0	0	0	0	0.139831
	RH_Limbic_OFC_1	0	0	0.806937	1.21826	-0.616841	-2.01012	-0.910708	-0.239778	-0.0302339	-0.0972722	0.571332	1.44141	0	0	0	-0.601657	0.116108	3.26179	0	0.90321	-1.00495	1.83864	0.458757	1.16307	0.988895	0	0	0	0	0	0	0	0	0	-1.27035	-0.035604	-0.562821	0	-0.872882	0	0	0	0	0	0	0	0	0.988895
	RH_Limbic_OFC_2	0	0	1.00495	1.91955	-0.0284433	-0.990029	1.14802	0.469942	-1.021	-0.256553	-1.06623	-1.27418	0	0	0	-0.0237765	-0.369098	1.05631	0	0	0	0	-0.157475	0.988895	0	0	0	0	0	0	0	0	0	0	0.880514	-0.236871	0	0	0	0	0	0	0	0	0	0	0	0
	RH_Limbic_OFC_3	0	0	0	0.851352	0	0	-0.0586592	0.224073	-1.54612	-1.19873	-0.56928	0.50204	0.977907	0	0	0	0	0	0	0	0	0	0	-0.697533	0.897218	0	-1.00495	0	0	0	0	0	0	1.04787	-0.849821	0.261955	-2.05829	0	0	0	0	0	0	0	0	0	0.988895	-0.440792
	RH_Limbic_TempPole_1	0	0	0	1.05417	1.05417	0	0	0	-0.849821	-1.08818	0	0	0	1.54099	-0.50818	0.813403	-0.392282	-1.09191	1.52576	-0.44786	2.00524	0.815671	-1.27422	0	0	0.724628	0	0	0	-1.05417	0	0	0	0	0	0	0	0.193604	-1.77197	1.44294	0.631873	0.942562	0	0	0	0	0	0
	RH_Limbic_TempPole_2	0	0	0	0	0	0	0	0	-0.849821	-1.11788	0	0	0	0.226958	0.651012	0	-1.09504	-1.25466	0.949426	-1.53587	-1.06059	0	0	0	0	0	0	0	0	0	0	0	0	0	0	0	0	-0.411966	-0.665875	1.05417	1.23227	1.34609	0	0	1.13088	0	-1.02936	0
	RH_Limbic_TempPole_3	0	0	0	0	0	0	0	0	0	0	0	0	0	0	0	0.299583	0.417143	-1.55963	0	0.768133	1.97666	0	0.82536	-0.107765	1.11596	-0.382309	0	0	0	0	0	0	0	0	0	0	0	-0.643698	0.401648	1.18538	0.899242	-0.880514	0	0.0250318	0.731972	0	0.885409	0.885409
	RH_Cont_Par_1	0	0	0	0	0	0	0	0	0	0	0	0	0	0	0	0.381011	2.71416	1.39244	1.39741	-0.941195	0.000957665	-0.709817	0.049239	0	0	0.897591	0	0	0	0	0	0	0	0	0	0	0	-0.337899	-0.64603	0.50691	0.951804	1.30181	0	0.0250318	1.16822	-0.959939	0	0
	RH_Cont_Par_2	0	0	0	0	0	0	0	0	0	0	0.949426	0.949426	0	0	0	-2.23117	0.611531	-0.397157	0	0	0	0	-1.07807	-0.594716	-0.232209	0.964184	0	0	0	0	0	0	0	0	0	0	0	-0.0182209	0.879685	0	0	0	0	0	0.721209	0	0	-0.307971
	RH_Cont_Par_3	0	0	0	0	0	0	0	0	0	0	0	0	0	0	0	-2.13777	-0.376467	0.985572	0	0	0	-0.911929	-0.911929	0	0.90321	0.0580174	0	0	0	0	0	0	0	0	0	0	0	-0.839941	-0.65827	0	0	0	0	0	-1.21873	0	0	0
	RH_Cont_Temp_1	0	0	0	1.05417	0	0	0	0	0	0	0.949426	0	0	0	0	-1.41199	-1.1756	-1.43217	0	-0.197366	0.149304	0	-1.24451	1.04004	-0.0467139	-0.0951377	0	0	0	0	0	0	0	0	0	0	0	-0.354186	0.563139	1.19462	0	-1.17427	0	-1.08726	0.875166	0	0	-0.996735
	RH_Cont_PFCv_1	0	0	0	0	0	0	0	0	0.988895	0.988895	0	0	0	0	0	-1.41966	0.851352	-1.1939	0.988895	-1.21826	-0.0950658	2.01399	0.0792811	0.300803	-0.576125	0.816644	0	0	0	0	0	0	0	0	0	1.59163	1.02936	0	0	0	0	0.825749	1.98963	0.779688	0.746525	1.80671	-0.190486	1.04233
	RH_Cont_PFCl_1	0	0	0	0.617215	0.1439	0	0	-0.872882	-0.849821	-0.341536	0	0	0	0	0	1.25787	-1.01823	-0.337547	0	1.13286	-0.439591	0	0.596996	-0.186354	0.851352	0.261381	0	0	0	0	0	0	0	0	0	0	0	-0.18971	1.05376	0	0	-1.17427	0	0	1.22323	0	0	1.08659
	RH_Cont_PFCl_2	0	0	0	-1.04332	0	0	0	0	0	0	0.0960452	0	0	0	-0.84219	0.606178	-1.26145	-1.64611	0	1.49516	1.02936	0	0.584031	1.87234	-0.563581	-1.74891	0	0	0	0	0	0	0	0	0	0	0	0.849781	2.02167	0	0	0	0	-1.11448	-0.835047	0.880514	0	-0.488643
	RH_Cont_PFCl_3	0	0	0	0	0	0	0	0	0.988895	0.988895	-0.498757	0	0	0	0	0.981079	0.851352	0.851352	0.988895	0	0	-0.775778	2.35987	0.282396	0.344451	0	0	0	0	0	0	0	0	-0.911929	0	-0.953364	-0.173146	0	-0.84219	0	0	0.825749	1.02936	0	-1.18383	-0.263192	0	0
	RH_Cont_PFCl_4	0	0	0	-0.254583	0.390567	0	0	0	0	0.474727	0	0	0	1.19462	1.06059	0.975602	1.47622	0.0769184	0	0.0672942	1.90963	0	-0.686317	-0.136206	-0.120873	-0.692444	0	0	0	0.90321	0	0	0	0	0	0	0	0.110392	0.624472	0	0	0	0	0	0.507155	0.783513	0	-0.0298883
	RH_Cont_PFCl_5	0	0	0	1.19462	-0.299385	1.01782	1.07807	-1.49636	-0.909165	-1.17836	0	0	0	1.05417	-0.984479	0.925744	-0.668156	-0.369803	0.289711	0.313711	1.267	-1.59179	0.230256	-1.08193	0.841065	-1.65546	0	-1.00495	-1.01782	0.918354	0	0	0	0	0	0	0	9.87414e-05	1.38305	0	0	0	0	-0.738055	-1.89307	0	-1.13192	-1.51785
	RH_Cont_PFCl_6	0	0	0	0.988895	0.988895	0	0	0	0	0.988895	0.911929	0	0	0	0	0.0772147	-0.368278	-1.10594	0	0.840222	2.25634	-0.569503	1.46096	0.0789105	0.919823	1.15807	0	0	0	0.988895	0	0	0	0	0	0	0	-0.865166	-0.0286303	0	0	0.783513	0	0	0.783513	-1.09577	0	-0.763207
	RH_Cont_PFCl_7	0	0	0	1.36277	0.526491	1.18538	0.988895	1.18538	0.459077	0.280063	0	0	0	1.19462	0	0.996546	-0.256878	-0.160394	0	1.95496	1.41678	0.14482	-0.487292	-0.220189	0.0210211	0.493275	0	0	0	0.90321	0	0	0	0	0	0	0	0.172	0.454987	0	0	0.783513	0	0	-0.872882	0	0	1.00495
	RH_Cont_pCun_1	-1.13192	0	0	0	-0.988895	0	0	0	0	0.988895	0.773396	-0.058911	0	-0.872882	0.949426	-0.197933	-1.1296	-1.36078	1.45312	1.69565	-1.71103	-1.10898	-0.809708	1.83606	-0.651865	-1.10526	0	0	0	0	0	0	0	-1.64274	0	0	0	1.06059	-1.11701	0	0	0	0	0	-0.208541	-1.09577	-1.28495	0.442033
	RH_Cont_Cing_1	0	0	0	1.33684	1.87449	0	0	1.18538	-0.936168	-0.449138	0	0	0	0	0	0	-0.959939	0.975397	0.957246	1.82292	1.47513	0.29571	-0.202179	-0.912117	-0.761122	0	0	0	0	0.880514	0	0	0	0	0	-0.774882	0	0	-0.84219	0	0	0	0	0	0	0	0	0
	RH_Cont_Cing_2	0	0	0	1.15998	0.988895	0	0	0	0.911469	-0.123488	-0.348456	0	0	0	0	-1.11448	0	0.851352	0	1.28625	0	-0.823583	-0.163953	1.58861	-0.630457	0	0	0	0	0	0	0	0	-0.911929	0	-2.0402	0.698058	0	-1.1597	0	0	0	0	0	0	0.779688	0	0
	RH_Cont_PFCmp_1	0	0	0	1.61676	-0.30712	0	0	0	0	-0.682903	0	0	0	0	0	-0.586042	0	-0.714914	0	0.3263	2.05953	0.696529	-0.632808	0.204025	-0.74515	0	0	0	0	0.90321	0	0	0	0	0	-0.0148414	0	0	-0.352975	0	0	0	0	0	0	0	0	0
	RH_Cont_PFCmp_2	-0.194505	-1.84683	0.542925	-2.3824	0.155132	2.17916	-0.113967	2.49953	0.851352	0.552568	0	0	0.684084	0	0	0	0	0	1.15807	0	0	0	0	0	0	0	0.957246	0.910419	1.34673	-0.0826199	-0.176726	-0.0298984	-0.789202	-1.22528	0.740167	0	0	0	0	0	0	0	0	0	0	0	0	0
	RH_Default_Par_1	0	0	0	0.792149	-0.177505	0.481969	0	0.287857	-1.1597	-1.17946	0.783513	0	1.00725	0	0	0	1.19462	0	0	0	0	1.18538	1.18538	0	0	0	0	-0.38786	-1.06085	-0.954347	0	0	0.815671	1.7103	0	0	0.798242	1.18538	0	0	0	0	0	0	0	0	0	0
	RH_Default_Par_2	0	0.732629	-1.11448	-2.57677	-0.477694	0.501305	0	-0.636539	0	0.759716	0	0	-0.00863009	0	0	0	0	-0.984479	1.15807	1.59077	0	1.7021	1.09547	0	0	0	0	-0.178545	-1.9699	-1.95986	0	0.993819	-0.121116	0.988895	0	0	0	1.18538	0	0	0	0	0	0	0	0	0	0
	RH_Default_Par_3	0.888051	0.484072	0.43492	0	0	1.06376	-1.29015	-0.577062	-0.986143	-1.54457	0	-0.30542	-0.84219	0	0	0	0	0	0	0	0	0	0	0	0	0	-0.695199	0.517181	0.0487944	-1.06623	1.03994	0.741367	-1.46009	1.32237	1.08153	0	1.02936	0	0	0	0	0	0	0	0	0	0	0
	RH_Default_Temp_1	0	-0.872882	0	0.894029	0.988895	0	0	0	0	0	0	0	0.132406	0	0	0	0	0	0	0	0	0	0	0	0	0	1.16384	1.43131	0	0	-0.175702	3.20193	0.00213131	0.721209	0	0	-0.38543	0	0	0	0	0	0	0	-0.872882	0	0	0
	RH_Default_Temp_2	0	-0.872882	0	-0.254455	0.367266	0	0	0	0	0	2.13044	0.508634	1.41896	0	0	0	0	0	0	0	0	0	0	0	0	0	0.888051	0.923487	0	0	0	-0.387312	0.177971	-0.838	0	0	1.02936	0	0	0	0	0	0	0	0	0	0	0
	RH_Default_Temp_3	-0.937384	0.447609	0	-0.424932	-0.282596	0.0120728	0	0	0	0	-0.252854	-0.0901786	0.796447	0	0	0	0	0	0	0	0	0	0	0	-1.77365	-0.849821	-0.888051	-0.0532102	0.0387005	1.52344	0	-1.44539	0.867245	-0.0548261	0	1.05417	1.46124	0	0	0	0	0	0	0	-0.849821	0	0	-1.94124
	RH_Default_Temp_4	0	0	-1.17266	0.851352	0.512159	0.209763	0	1.64724	-1.72185	-1.31141	0.158212	1.75911	-0.423241	0	0	0	0	0	0	0	0	0	0	0	-1.74732	0	0.784538	0	0.939626	0	0.738594	-0.806538	0.914537	-0.667426	0.712933	-1.2067	1.75905	0	0	0	0	0	0	0	0	1.18538	0	0
	RH_Default_Temp_5	0	0	1.13083	1.21059	-0.599478	0.92164	1.23567	-0.16108	-1.21147	-2.09013	-0.0627482	-0.559589	0	0	0	0	-1.19257	-1.01745	0	0	0.821338	0.364946	-0.606761	0	0	0	-0.380188	0.759716	-2.15679	0	-1.41012	-0.738664	0.798242	1.47386	0.782209	0.6205	-0.112034	0.90321	0	0	0	0	0	0	0	0	0	0
	RH_Default_PFCv_1	0	0	0	0	0	0	0	0	0.849821	0	0	0	0	0	0.121411	0.524231	-0.952874	0.274664	0	0.232757	-1.07708	0	0.341234	0	0	-1.25466	0	0	0	0	0	0	0	0	0	0	0	-1.16677	0.270258	0.719629	-0.571094	0	0	-0.137839	0.417169	0	0	0
	RH_Default_PFCdPFCm_1	0	0	0	0	0	0	0	0	0	1.46901	0	0	0	-1.17266	0.409567	0.343736	-0.343917	-1.47839	0	2.27694	0.813268	0	0.578584	0.874562	0.939626	-1.92308	0	0	0	0.957246	0	0	0	0	0	0	0	1.24303	1.70407	-0.820846	0.917001	-1.1597	0	0.241526	0.651062	0	0	0
	RH_Default_PFCdPFCm_2	0	0	0	0	0	0	0	0	0	0	-0.788119	0.551519	0	0	-0.346087	1.43991	-0.12524	0.559583	-1.01782	-0.157541	-1.68557	0	-1.19066	0.872329	-0.400464	0.577371	0	0	0	0	0	0	0	-1.31077	0	0	0	0.798657	0.264958	1.00495	0	1.00943	-1.03447	0.650962	-0.223551	0.655343	-0.399557	-0.00120237
	RH_Default_PFCdPFCm_3	0	0	0	0	0	0	0	0	0	0	0	0	0	0.530846	-0.670364	0	0	0	0	0	0	0	0	0	0.90321	0	0	0	0	0	0	0	0	0	0	0	0	0	0	-1.05078	-1.23683	0.0275459	-0.872882	0.957246	0	1.00495	0	0
	RH_Default_PFCdPFCm_4	0	0	0	0	0	0	0	0	0	0	0	0	0	-0.558379	0.0317462	0.986052	1.10471	-0.460696	-0.741556	-1.11665	0.622222	0.944272	-0.456144	-0.759716	-0.248209	0.724628	0	0	0	0	0	0	0	0	0	0	0	0	-1.20548	0.508749	0.125515	-1.28613	-0.735611	0.965102	0	-0.746951	0	0
	RH_Default_PFCdPFCm_5	0	0	0	0	0	0	0	0	0	0	0	0	0	0	0.965102	0.540286	1.28376	1.60101	0	0	0.740167	0	0	0	0	2.26346	-0.174157	0	0	0	0	1.00495	0	0	0	0	0	-1.03568	0	0.244036	0.165665	1.18865	-0.278649	0.939527	-1.88084	0.827446	-0.60146	0
	RH_Default_PFCdPFCm_6	0	0	0	0	0	0	0	0	0	0	0.949426	0.949426	0	0	0.965102	0.0891045	1.63401	0.263405	0	0	0	0	0	0.212978	0.0701324	0.673559	0	0	0	0	0	0	0	0	0	0	0	0.963781	0.783513	0	-0.354426	-1.69366	0.965102	-0.29989	1.02098	0.762461	1.78078	-0.503797
	RH_Default_PFCdPFCm_7	0	0	0	0	0	0	0	0	0	0	0	0.90321	0	0	0	0.0798566	0	1.16285	0.988895	1.29429	1.36092	1.57658	1.31532	-0.0554995	-0.623661	-0.702964	0	0	0	0	0	-0.984479	0	-0.988895	0	0	-0.51728	0	-0.834585	0	0	0.00312147	0.975846	0	-0.0656946	2.25868	0.171608	0.0287513
	RH_Default_pCunPCC_1	0	0	0	1.05417	1.05417	0	0	0.821212	-0.773358	0.608917	0	0	0	0	0	1.22874	1.13571	-0.596317	-1.02035	-0.857112	0.0639552	-0.192319	-0.248943	-0.312551	-0.671472	0	0	0	0	0	0	0	0	0	0	-1.92466	0	0	0	0	0	-0.837763	0.306678	0	-0.427639	1.10907	0.373912	1.56489
	RH_Default_pCunPCC_2	0	0	0	0	0	0	0	0	0	0	-1.04428	-0.839865	-1.44343	-0.872882	0	0.825749	0	0.764455	-0.865166	-1.64393	-0.204165	0.748179	2.43576	-0.631241	-1.34897	-1.43175	0	0	0	0	0	0	0	-2.24391	0	1.83495	1.21475	0	-1.30063	0	0	1.19462	0.899831	0	0.927073	-1.37103	-1.20721	-0.960599
	RH_Default_pCunPCC_3	0	0	0	0	-0.872882	0	0	0	0.90321	0.53138	0	0	0	0.957246	-0.693932	0.42302	-0.0422529	-0.797577	0	-1.10339	1.4745	0	-0.212908	0	0	-0.527794	0	0	0	0.136556	0	0	0	0	0	0	0	0.390196	-0.677124	0.955081	-1.29058	-0.823348	1.15807	-0.0709631	-1.83919	0	0	0
[truncated: 154 more columns]

[truncated: 9 more sheets: Supplementary Fig. 7, Supplementary Fig. 8, Supplementary Fig. 9, Supplementary Fig. 10, Supplementary Table 3, Supplementary Table 4, Supplementary Table 5, Supplementary Table 6, Supplementary Table 7]
